# Supplementary material for: Exploring shared molecular signatures and regulatory mechanisms in nonalcoholic steatohepatitis and inflammatory bowel disease using integrative bioinformatics analysis
Source: Sci Rep. 2024 May 27;14:12085. doi: 10.1038/s41598-024-62310-w (PMC11130338; doi:10.1038/s41598-024-62310-w)
Supplement: Supplementary file 2 — Supplementary Table S1. [file 41598_2024_62310_MOESM2_ESM.xlsx]

## Sheet: IBD_GSE164985_cluster markers
Supplementary Table S1. All marker genes in each cell cluster of IBD
Gene	p_val	avg_log2FC	pct.1	pct.2	p_val_adj	cluster
CFTR	1.32e-115	0.868886	0.798	0.151	2.8e-111	0
LAMA3	2.64e-115	1.27875	0.885	0.204	5.59e-111	0
DSP	2.36e-110	1.45184	0.979	0.295	5.01e-106	0
KLF5	4.59e-103	1.42208	0.986	0.323	9.71e-99	0
MUC4	7.66e-103	1.00015	0.878	0.213	1.62e-98	0
LIMA1	9.22e-103	1.03115	0.951	0.269	1.95e-98	0
GOLM1	2.42e-102	1.0599	0.92	0.253	5.13e-98	0
CYP3A5	7.91e-101	1.10995	0.899	0.248	1.68e-96	0
DSG2	1.53e-100	0.904483	0.941	0.235	3.24e-96	0
EFNB2	3.4e-99	1.11056	0.92	0.249	7.19e-95	0
PIGR	7.26e-99	1.61873	1	0.665	1.54e-94	0
RBM47	2.65e-98	0.832154	0.934	0.248	5.62e-94	0
EDN1	3.81e-97	1.60227	0.868	0.229	8.06e-93	0
GPRC5A	4.53e-97	1.155	0.889	0.228	9.59e-93	0
PLCE1	1.45e-95	0.623342	0.746	0.153	3.08e-91	0
CES2	3.66e-95	0.974553	0.944	0.27	7.76e-91	0
ABCC3	6.99e-95	0.65966	0.812	0.189	1.48e-90	0
VCL	1.6e-90	0.75306	0.77	0.171	3.38e-86	0
MUC1	1.03e-89	0.936713	0.868	0.227	2.18e-85	0
LRATD1	1.17e-89	0.716924	0.836	0.202	2.47e-85	0
ITGA6	2.2e-89	0.968846	0.934	0.26	4.66e-85	0
PROM1	2.39e-88	0.556099	0.634	0.114	5.05e-84	0
SPTBN1	3.39e-88	0.9957	0.937	0.282	7.18e-84	0
SLC39A5	1.45e-87	0.519508	0.805	0.197	3.07e-83	0
ERRFI1	1.65e-87	1.01664	0.882	0.245	3.49e-83	0
MAOA	8.23e-87	0.716492	0.882	0.243	1.74e-82	0
CDH17	2.75e-86	0.882544	0.944	0.294	5.82e-82	0
AC008397.1	4.91e-86	0.484107	0.735	0.161	1.04e-81	0
HNF4A	9.94e-86	0.581263	0.819	0.199	2.11e-81	0
IGFBP4	3.91e-85	0.561065	0.798	0.195	8.28e-81	0
PKP2	1.81e-84	0.656729	0.819	0.204	3.82e-80	0
HBEGF	3.68e-84	0.994184	0.878	0.244	7.79e-80	0
APP	5.43e-84	0.786902	0.906	0.257	1.15e-79	0
CA12	2.01e-83	0.808632	0.916	0.271	4.25e-79	0
NET1	5.08e-83	0.688365	0.909	0.253	1.08e-78	0
NRARP	1.18e-82	1.05842	0.972	0.326	2.49e-78	0
TRABD2A	1.79e-82	0.721125	0.819	0.225	3.79e-78	0
TMPRSS2	2.28e-82	0.702903	0.878	0.249	4.82e-78	0
LURAP1L	2.32e-82	0.489006	0.69	0.148	4.91e-78	0
DSC2	7.9e-82	0.679635	0.829	0.225	1.67e-77	0
PTPRF	8.66e-82	0.674191	0.857	0.225	1.83e-77	0
CTNND1	6.43e-81	0.618178	0.819	0.216	1.36e-76	0
CDH1	9.39e-81	0.616168	0.826	0.219	1.99e-76	0
UGT2B17	5.33e-80	0.992208	0.965	0.33	1.13e-75	0
LGALS3BP	5.44e-80	0.829755	0.955	0.31	1.15e-75	0
TLE1	6.36e-80	0.575659	0.707	0.163	1.35e-75	0
SHROOM3	1.01e-79	0.662164	0.714	0.169	2.14e-75	0
CCND1	1.35e-79	0.712068	0.753	0.186	2.85e-75	0
SH3RF2	3.2e-79	0.469315	0.599	0.116	6.77e-75	0
TFCP2L1	7.26e-79	0.558003	0.707	0.161	1.54e-74	0
SATB2	1.36e-78	0.630993	0.725	0.176	2.88e-74	0
TMEM45B	3.75e-78	0.467291	0.714	0.173	7.95e-74	0
LIPH	4.54e-78	0.625747	0.749	0.185	9.62e-74	0
UGDH	6.6e-78	0.73667	0.906	0.27	1.4e-73	0
EHF	1.57e-77	0.620664	0.801	0.211	3.31e-73	0
KLF3	6.3e-77	0.977289	0.976	0.338	1.33e-72	0
NEAT1	1.17e-76	1.3103	0.986	0.706	2.48e-72	0
MUC5B	1.69e-76	0.662162	0.746	0.175	3.58e-72	0
ARL14	2.38e-76	1.02142	0.916	0.301	5.03e-72	0
LAD1	3.97e-76	0.588468	0.854	0.238	8.4e-72	0
TRAF4	5.69e-76	0.520064	0.798	0.206	1.2e-71	0
SIPA1L2	6.26e-76	0.623176	0.648	0.144	1.32e-71	0
MLXIP	4.33e-75	0.970063	0.962	0.317	9.16e-71	0
CTDSPL	6.47e-75	0.472297	0.721	0.172	1.37e-70	0
MECOM	9.43e-75	0.593734	0.714	0.176	2e-70	0
DHRS11	1.05e-74	0.526475	0.882	0.265	2.23e-70	0
CALML4	1.83e-74	0.430998	0.882	0.265	3.87e-70	0
MYH14	2.93e-74	0.49635	0.767	0.199	6.19e-70	0
EPS8	2.99e-74	0.490871	0.735	0.184	6.33e-70	0
AKR1C3	5.69e-74	0.704912	0.871	0.267	1.21e-69	0
PLPP2	7.92e-74	0.564386	0.857	0.245	1.68e-69	0
ATP8B1	9.01e-74	0.628817	0.847	0.238	1.91e-69	0
PKP3	1.11e-73	0.455673	0.822	0.229	2.34e-69	0
TOB1	1.39e-73	0.621799	0.871	0.244	2.95e-69	0
SEMA6A	1.67e-73	0.558536	0.655	0.152	3.53e-69	0
NFIB	5.94e-73	0.511763	0.693	0.166	1.26e-68	0
LMO7	8.47e-73	0.624112	0.822	0.244	1.79e-68	0
OAF	1.43e-72	0.533273	0.676	0.16	3.02e-68	0
TRIB1	1.69e-72	0.881221	0.962	0.323	3.58e-68	0
NFIA	1.92e-72	0.596369	0.732	0.189	4.06e-68	0
SLC4A4	2.39e-72	0.52394	0.645	0.152	5.06e-68	0
RRBP1	2.65e-72	0.798135	0.955	0.337	5.61e-68	0
LDLR	2.67e-72	1.04165	0.937	0.29	5.66e-68	0
PRSS3	3.52e-72	0.459576	0.937	0.311	7.46e-68	0
AKAP1	4.67e-72	0.619745	0.833	0.235	9.9e-68	0
ETS2	4.9e-72	0.942149	0.958	0.314	1.04e-67	0
FERMT1	9.59e-72	0.467065	0.784	0.211	2.03e-67	0
CMBL	1.43e-71	0.604732	0.909	0.297	3.02e-67	0
SLC26A2	2.44e-71	0.669667	0.794	0.227	5.16e-67	0
PHLDA2	2.56e-71	1.14292	0.979	0.424	5.43e-67	0
PDGFA	3.44e-71	0.62707	0.714	0.184	7.29e-67	0
TJP1	4.86e-71	0.466201	0.648	0.149	1.03e-66	0
CDX2	6.55e-71	0.605839	0.892	0.273	1.39e-66	0
MUC3A	8.88e-71	0.487695	0.746	0.198	1.88e-66	0
CPT1A	8.93e-71	0.522005	0.791	0.218	1.89e-66	0
CEBPA	1.09e-70	0.520722	0.704	0.181	2.3e-66	0
KLF4	1.15e-70	0.835983	0.937	0.295	2.44e-66	0
LPP	1.95e-70	0.652018	0.882	0.27	4.13e-66	0
ANKH	2.2e-70	0.70564	0.784	0.218	4.65e-66	0
AMN	2.33e-70	0.576469	0.815	0.241	4.93e-66	0
RND3	5.6e-70	0.568296	0.728	0.185	1.18e-65	0
TMPRSS4	1.38e-69	0.50306	0.655	0.153	2.93e-65	0
VIL1	2.01e-69	0.572597	0.871	0.259	4.25e-65	0
HMGCS2	2.07e-69	0.692633	0.937	0.307	4.39e-65	0
NR2F6	3.65e-69	0.435015	0.857	0.267	7.72e-65	0
TACC2	8.87e-69	0.381214	0.54	0.105	1.88e-64	0
EPHA2	1.01e-68	0.608613	0.627	0.146	2.13e-64	0
TINAGL1	1.06e-68	0.397815	0.704	0.18	2.23e-64	0
SLC22A18	1.08e-68	0.300726	0.76	0.204	2.29e-64	0
TMEM176A	1.09e-68	0.557903	0.889	0.282	2.3e-64	0
SPINT1	1.48e-68	0.474751	0.885	0.277	3.13e-64	0
GAS6	2.22e-68	0.418533	0.686	0.171	4.7e-64	0
KIAA0040	2.31e-68	0.642046	0.672	0.172	4.89e-64	0
KRTCAP3	2.37e-68	0.377335	0.805	0.229	5.03e-64	0
CDX1	2.64e-68	0.653618	0.934	0.297	5.58e-64	0
ATP2A2	3.02e-68	0.560449	0.808	0.228	6.4e-64	0
HEPH	3.31e-68	0.455217	0.638	0.15	7e-64	0
PPP1R1B	8.39e-68	0.648911	0.958	0.313	1.78e-63	0
LLGL2	1.31e-67	0.592642	0.948	0.32	2.76e-63	0
EFNA1	1.58e-67	0.575401	0.697	0.183	3.35e-63	0
C10orf99	1.67e-67	0.676115	0.969	0.357	3.53e-63	0
MYO10	2.42e-67	0.461878	0.704	0.188	5.13e-63	0
SCO2	2.78e-67	0.407599	0.812	0.239	5.88e-63	0
TCIM	4.3e-67	0.880078	0.955	0.328	9.11e-63	0
TRIM2	5.14e-67	0.445253	0.69	0.171	1.09e-62	0
PERP	6.24e-67	0.62923	0.902	0.304	1.32e-62	0
PDLIM5	6.8e-67	0.521308	0.742	0.204	1.44e-62	0
YBX3	1.12e-66	0.4959	0.826	0.243	2.36e-62	0
RHPN2	1.19e-66	0.517204	0.742	0.205	2.51e-62	0
SLC7A1	1.19e-66	0.489406	0.662	0.164	2.51e-62	0
ADH1C	1.79e-66	0.870474	0.983	0.364	3.78e-62	0
MISP	2.48e-66	0.672733	0.93	0.326	5.26e-62	0
CD24	2.57e-66	0.954678	0.986	0.539	5.45e-62	0
JUP	3.31e-66	0.57919	0.829	0.247	7.02e-62	0
CTTN	3.33e-66	0.449348	0.763	0.221	7.04e-62	0
ST14	4.42e-66	0.527311	0.885	0.279	9.35e-62	0
NDRG2	5.54e-66	0.392976	0.822	0.239	1.17e-61	0
PER2	9.27e-66	0.591078	0.725	0.198	1.96e-61	0
LEFTY1	9.51e-66	0.726769	0.652	0.164	2.01e-61	0
MTUS1	1.2e-65	0.459705	0.641	0.162	2.54e-61	0
GNG12	1.38e-65	0.334558	0.634	0.154	2.91e-61	0
C4orf19	1.84e-65	0.42139	0.711	0.192	3.9e-61	0
FLNB	3.88e-65	0.475462	0.718	0.196	8.21e-61	0
EPHB2	5.7e-65	0.629232	0.735	0.198	1.21e-60	0
INAVA	6.59e-65	0.539671	0.679	0.178	1.4e-60	0
AVPI1	7.82e-65	0.51078	0.857	0.259	1.66e-60	0
CTBP2	1.15e-64	0.478084	0.787	0.222	2.43e-60	0
AP1M2	1.27e-64	0.370253	0.774	0.218	2.69e-60	0
TMEM176B	2.36e-64	0.441883	0.941	0.319	5e-60	0
RAPGEFL1	3.62e-64	0.412708	0.557	0.119	7.66e-60	0
HSBP1L1	5.09e-64	0.422972	0.728	0.195	1.08e-59	0
RHOB	5.22e-64	0.810042	0.958	0.333	1.11e-59	0
ERBB3	5.59e-64	0.518887	0.659	0.174	1.18e-59	0
GOLIM4	5.83e-64	0.547198	0.808	0.246	1.23e-59	0
ACSL5	8.68e-64	0.415607	0.843	0.248	1.84e-59	0
PPP1R14D	9.48e-64	0.29205	0.774	0.227	2.01e-59	0
LHFPL3-AS2	1.02e-63	0.415625	0.477	0.086	2.16e-59	0
CDC42BPB	1.1e-63	0.421189	0.568	0.13	2.34e-59	0
AKR7A3	1.13e-63	0.388823	0.641	0.166	2.4e-59	0
PTTG1IP	1.14e-63	0.374667	0.693	0.176	2.42e-59	0
S100A14	1.32e-63	0.774033	0.976	0.375	2.78e-59	0
SLC44A1	1.56e-63	0.518174	0.812	0.245	3.3e-59	0
RNF186	1.59e-63	0.552182	0.721	0.198	3.36e-59	0
ABHD17C	2.24e-63	0.444906	0.746	0.204	4.75e-59	0
SLC9A2	2.38e-63	0.52852	0.606	0.149	5.04e-59	0
GPR160	3.79e-63	0.377038	0.735	0.208	8.02e-59	0
SLC44A4	4.25e-63	0.491144	0.899	0.284	8.99e-59	0
ID1	4.42e-63	0.996127	0.983	0.371	9.35e-59	0
TRPM4	5.27e-63	0.340221	0.707	0.191	1.11e-58	0
MGAT4B	5.38e-63	0.590395	0.923	0.324	1.14e-58	0
ARHGEF35	5.77e-63	0.408992	0.672	0.176	1.22e-58	0
GADD45A	6.94e-63	0.907068	0.892	0.303	1.47e-58	0
PAWR	8.08e-63	0.496181	0.819	0.251	1.71e-58	0
GGT6	9.91e-63	0.337274	0.697	0.189	2.1e-58	0
TENT5A	1.09e-62	0.659824	0.714	0.2	2.31e-58	0
USH1C	1.28e-62	0.366161	0.739	0.211	2.72e-58	0
SH3D19	1.46e-62	0.35128	0.554	0.121	3.1e-58	0
ZNF703	1.7e-62	0.500533	0.774	0.221	3.6e-58	0
DDAH1	5.56e-62	0.435804	0.749	0.202	1.18e-57	0
HSD17B12	8.27e-62	0.479976	0.714	0.208	1.75e-57	0
ESRP1	8.36e-62	0.412264	0.728	0.202	1.77e-57	0
MLEC	8.77e-62	0.971058	0.972	0.415	1.86e-57	0
RAB25	9.29e-62	0.516127	0.927	0.316	1.97e-57	0
DEGS2	1.35e-61	0.411077	0.676	0.179	2.85e-57	0
ARHGAP32	1.36e-61	0.378264	0.575	0.131	2.87e-57	0
PCK1	1.42e-61	0.687685	0.822	0.261	3.01e-57	0
EBPL	1.44e-61	0.409138	0.753	0.225	3.06e-57	0
SLPI	1.51e-61	0.422071	0.554	0.125	3.19e-57	0
CEACAM5	2.29e-61	0.5775	0.927	0.299	4.84e-57	0
BMP2	2.33e-61	0.4442	0.498	0.097	4.94e-57	0
TSC22D1	2.85e-61	0.719086	0.895	0.303	6.03e-57	0
TCF7L2	5.99e-61	0.415574	0.672	0.182	1.27e-56	0
ASL	7.29e-61	0.460521	0.916	0.318	1.54e-56	0
NR4A1	9.92e-61	0.725336	0.916	0.307	2.1e-56	0
C6orf132	1.19e-60	0.395726	0.568	0.137	2.52e-56	0
TMC5	1.47e-60	0.510972	0.599	0.147	3.11e-56	0
HK2	1.83e-60	0.317203	0.498	0.1	3.87e-56	0
KCNN4	2.29e-60	0.388489	0.599	0.148	4.85e-56	0
SQOR	2.33e-60	0.570801	0.916	0.333	4.93e-56	0
GDE1	2.5e-60	0.477966	0.784	0.233	5.3e-56	0
SMAGP	2.56e-60	0.363368	0.808	0.234	5.43e-56	0
TFRC	3.01e-60	0.450988	0.749	0.219	6.36e-56	0
KLF6	3.19e-60	1.00729	1	0.732	6.75e-56	0
TM4SF1	3.23e-60	0.836686	0.624	0.164	6.85e-56	0
APLP2	3.34e-60	0.592084	0.878	0.305	7.08e-56	0
CTNNA1	3.61e-60	0.506552	0.882	0.294	7.65e-56	0
MYO1C	3.94e-60	0.49312	0.843	0.263	8.35e-56	0
IER3	5.19e-60	1.12353	1	0.595	1.1e-55	0
EMP2	5.97e-60	0.440019	0.871	0.268	1.26e-55	0
CRK	7.05e-60	0.382667	0.774	0.229	1.49e-55	0
CLINT1	7.07e-60	0.474089	0.784	0.244	1.5e-55	0
PRSS8	7.21e-60	0.311561	0.787	0.234	1.53e-55	0
IFITM3	1.09e-59	0.506634	0.906	0.305	2.31e-55	0
BCL10	1.38e-59	0.469795	0.805	0.243	2.92e-55	0
PPP1R16A	1.52e-59	0.330195	0.714	0.202	3.22e-55	0
ABHD11	1.68e-59	0.488979	0.801	0.248	3.56e-55	0
S100A16	2.01e-59	0.647397	0.969	0.362	4.25e-55	0
SERINC2	2.56e-59	0.334866	0.798	0.251	5.41e-55	0
NCOA7	3.65e-59	0.807913	0.923	0.349	7.73e-55	0
SYNJ2BP	5.08e-59	0.363269	0.666	0.182	1.08e-54	0
TNFRSF12A	5.34e-59	0.511824	0.638	0.169	1.13e-54	0
SLC35A3	5.64e-59	0.365742	0.714	0.205	1.2e-54	0
PTK6	5.72e-59	0.310942	0.46	0.084	1.21e-54	0
PAPSS2	6.12e-59	0.445213	0.707	0.205	1.3e-54	0
FGFBP1	7.05e-59	0.733337	0.627	0.169	1.49e-54	0
RASEF	7.6e-59	0.420195	0.575	0.139	1.61e-54	0
FBLIM1	8.1e-59	0.358623	0.652	0.172	1.72e-54	0
RAP2B	1.11e-58	0.571728	0.76	0.231	2.36e-54	0
ARHGAP21	1.8e-58	0.510238	0.693	0.2	3.81e-54	0
FAHD1	1.93e-58	0.34628	0.69	0.197	4.08e-54	0
CDS1	2.93e-58	0.342788	0.62	0.162	6.21e-54	0
KDM5B	2.94e-58	0.432139	0.676	0.185	6.23e-54	0
LAMB3	2.97e-58	0.429182	0.599	0.149	6.29e-54	0
FAM234A	3.56e-58	0.339443	0.599	0.153	7.53e-54	0
DNMBP	4.2e-58	0.32401	0.516	0.11	8.88e-54	0
NIPAL1	4.55e-58	0.417564	0.557	0.131	9.63e-54	0
THBS1	4.84e-58	0.459965	0.662	0.172	1.02e-53	0
F11R	7.2e-58	0.398965	0.774	0.236	1.52e-53	0
TMEM30B	8.17e-58	0.389916	0.655	0.174	1.73e-53	0
EPB41L4B	9.58e-58	0.313074	0.606	0.156	2.03e-53	0
TCEA3	1.01e-57	0.385089	0.878	0.287	2.14e-53	0
SEMA4G	1.21e-57	0.371364	0.474	0.096	2.56e-53	0
FUT3	1.46e-57	0.36703	0.718	0.21	3.08e-53	0
ENTPD5	1.94e-57	0.3435	0.638	0.169	4.11e-53	0
PRXL2A	2.24e-57	0.426	0.815	0.255	4.74e-53	0
CES3	2.51e-57	0.281227	0.557	0.133	5.32e-53	0
MUC13	2.62e-57	0.516659	0.819	0.251	5.56e-53	0
FAM120A	2.73e-57	0.581784	0.892	0.307	5.79e-53	0
LCN2	6.66e-57	0.990279	0.934	0.372	1.41e-52	0
VEGFA	7.03e-57	0.465989	0.655	0.18	1.49e-52	0
NXPE4	8.6e-57	0.398702	0.537	0.13	1.82e-52	0
EGR1	9.02e-57	0.728919	0.941	0.321	1.91e-52	0
PRELID2	9.05e-57	0.30453	0.592	0.149	1.92e-52	0
VDR	9.17e-57	0.368963	0.603	0.158	1.94e-52	0
CCL28	1.32e-56	0.336884	0.547	0.128	2.79e-52	0
ALDH2	1.38e-56	0.482887	0.934	0.325	2.92e-52	0
DYNC1LI2	1.5e-56	0.49681	0.829	0.267	3.17e-52	0
ACSS2	1.51e-56	0.391871	0.686	0.195	3.2e-52	0
ADTRP	1.54e-56	0.328929	0.585	0.149	3.26e-52	0
SELENBP1	1.67e-56	0.449573	0.948	0.356	3.53e-52	0
TM9SF3	1.71e-56	0.572533	0.923	0.326	3.62e-52	0
USP53	2.31e-56	0.365478	0.641	0.176	4.9e-52	0
GRN	3.04e-56	0.437162	0.892	0.323	6.45e-52	0
NBEAL1	3.6e-56	0.308354	0.603	0.159	7.63e-52	0
EXT1	3.81e-56	0.284629	0.523	0.117	8.06e-52	0
ATP10B	4.65e-56	0.397993	0.575	0.143	9.84e-52	0
MYO1A	4.71e-56	0.304511	0.617	0.163	9.97e-52	0
NDUFS1	4.91e-56	0.389987	0.697	0.208	1.04e-51	0
LTBR	5.34e-56	0.412516	0.613	0.165	1.13e-51	0
ANKRD9	7.54e-56	0.296073	0.728	0.221	1.6e-51	0
DANCR	1.04e-55	0.512936	0.875	0.303	2.21e-51	0
PON2	1.05e-55	0.309756	0.596	0.156	2.22e-51	0
NDUFB9	1.14e-55	0.689231	0.969	0.396	2.41e-51	0
EIF3A	1.16e-55	0.872981	0.972	0.46	2.45e-51	0
MAGI3	1.19e-55	0.379753	0.533	0.128	2.52e-51	0
GNA11	1.25e-55	0.423791	0.645	0.182	2.66e-51	0
CHP2	1.32e-55	0.295515	0.505	0.11	2.8e-51	0
PCCA	1.55e-55	0.283741	0.582	0.144	3.28e-51	0
JAG1	1.62e-55	0.405873	0.509	0.118	3.42e-51	0
SLC20A1	1.65e-55	0.456863	0.77	0.247	3.49e-51	0
NAPRT	1.66e-55	0.26897	0.732	0.221	3.51e-51	0
PLBD1	1.75e-55	0.328342	0.564	0.143	3.7e-51	0
CGN	1.78e-55	0.282036	0.498	0.11	3.77e-51	0
CERS6	2.08e-55	0.476799	0.662	0.187	4.4e-51	0
MVP	2.15e-55	0.455123	0.934	0.354	4.56e-51	0
GJB1	2.24e-55	0.3309	0.603	0.158	4.73e-51	0
TSPAN8	2.69e-55	0.830704	0.99	0.493	5.69e-51	0
FOSL1	2.78e-55	0.390433	0.544	0.129	5.89e-51	0
ATP1B1	3.25e-55	0.843385	0.983	0.413	6.88e-51	0
FAM120AOS	3.26e-55	0.472293	0.767	0.249	6.91e-51	0
CMTM4	5.1e-55	0.432172	0.519	0.12	1.08e-50	0
CD2AP	5.12e-55	0.342978	0.711	0.216	1.08e-50	0
BCL2L15	6.92e-55	0.341837	0.606	0.166	1.47e-50	0
MAP1LC3A	7.1e-55	0.314358	0.631	0.173	1.5e-50	0
MRPS35	7.59e-55	0.335965	0.798	0.249	1.61e-50	0
MYO1E	8.59e-55	0.385635	0.659	0.185	1.82e-50	0
AGR3	9.64e-55	0.394563	0.826	0.254	2.04e-50	0
PFKFB2	9.82e-55	0.329175	0.523	0.12	2.08e-50	0
AGMAT	1.01e-54	0.308672	0.53	0.125	2.14e-50	0
FKBP4	1.1e-54	0.366263	0.826	0.258	2.33e-50	0
MT-CO3	1.28e-54	0.391813	1	1	2.71e-50	0
ALDH3A2	1.45e-54	0.378976	0.592	0.159	3.07e-50	0
SUCLG2	1.99e-54	0.486816	0.899	0.313	4.22e-50	0
SOX4	2.09e-54	0.310926	0.739	0.22	4.42e-50	0
LGALS3	2.29e-54	0.797799	0.993	0.61	4.84e-50	0
SEMA5A	2.36e-54	0.383511	0.523	0.122	5e-50	0
AKR1B10	2.62e-54	0.272226	0.711	0.211	5.54e-50	0
IRF6	2.67e-54	0.373908	0.61	0.164	5.66e-50	0
TSPAN3	3.21e-54	0.408888	0.885	0.31	6.8e-50	0
MT-CO2	3.27e-54	0.411277	1	1	6.93e-50	0
PLEC	3.48e-54	0.372829	0.672	0.194	7.37e-50	0
MCRIP2	3.61e-54	0.500946	0.902	0.327	7.65e-50	0
CD9	3.89e-54	0.77971	0.993	0.448	8.23e-50	0
MAVS	4.57e-54	0.412735	0.641	0.185	9.68e-50	0
IFRD1	4.73e-54	0.478816	0.875	0.31	1e-49	0
ATP2C2	5.75e-54	0.372043	0.606	0.161	1.22e-49	0
EPS8L3	6.14e-54	0.262902	0.794	0.254	1.3e-49	0
ADD3	7.34e-54	0.354024	0.707	0.207	1.55e-49	0
FAM3D	7.59e-54	0.780285	0.972	0.388	1.61e-49	0
AOC1	8.95e-54	0.305396	0.77	0.248	1.9e-49	0
GPT	9.33e-54	0.306266	0.54	0.129	1.98e-49	0
SEPTIN11	1.02e-53	0.407058	0.85	0.277	2.16e-49	0
ACADS	1.11e-53	0.451141	0.889	0.318	2.34e-49	0
BAG1	1.15e-53	0.632226	0.962	0.366	2.44e-49	0
CD55	1.35e-53	0.685373	0.937	0.38	2.86e-49	0
GPX2	1.45e-53	0.809325	0.969	0.394	3.08e-49	0
RAB11FIP1	1.52e-53	0.869032	0.99	0.44	3.23e-49	0
MT-ATP8	1.68e-53	0.345583	0.753	0.231	3.56e-49	0
AK3	1.78e-53	0.320801	0.735	0.232	3.77e-49	0
SLC44A3	2.39e-53	0.2899	0.488	0.106	5.05e-49	0
ELOVL6	2.41e-53	0.292037	0.477	0.103	5.1e-49	0
FAT1	2.54e-53	0.298128	0.53	0.129	5.37e-49	0
ENDOG	2.73e-53	0.294281	0.728	0.227	5.78e-49	0
AGPAT2	3.56e-53	0.622881	0.927	0.385	7.55e-49	0
ITGB1	3.8e-53	0.503236	0.882	0.314	8.04e-49	0
SNHG3	4.91e-53	0.366767	0.763	0.241	1.04e-48	0
GFPT1	6.15e-53	0.440686	0.812	0.261	1.3e-48	0
URAD	8.92e-53	0.286338	0.711	0.212	1.89e-48	0
CAMK2N1	9.21e-53	0.605625	0.965	0.359	1.95e-48	0
PYCARD	1.06e-52	0.520967	0.923	0.378	2.25e-48	0
EIF4G1	1.19e-52	0.457603	0.794	0.263	2.53e-48	0
OCLN	1.4e-52	0.394969	0.502	0.12	2.96e-48	0
EPCAM	1.56e-52	0.810269	1	0.517	3.3e-48	0
CRYL1	1.72e-52	0.310781	0.742	0.233	3.65e-48	0
ETHE1	1.95e-52	0.633818	0.979	0.483	4.13e-48	0
CYSTM1	2.27e-52	0.387397	0.962	0.379	4.81e-48	0
IGFBP2	2.48e-52	0.726302	0.979	0.356	5.25e-48	0
CDCP1	2.49e-52	0.299778	0.62	0.177	5.28e-48	0
WDR43	2.57e-52	0.395586	0.707	0.215	5.43e-48	0
CXADR	3.47e-52	0.390752	0.592	0.165	7.35e-48	0
CTSB	4.48e-52	0.373964	0.749	0.234	9.49e-48	0
MAP2K6	4.6e-52	0.29014	0.578	0.151	9.74e-48	0
CASP6	5.38e-52	0.317312	0.707	0.218	1.14e-47	0
BDH1	5.62e-52	0.268413	0.683	0.198	1.19e-47	0
CD46	5.67e-52	0.319876	0.721	0.221	1.2e-47	0
TSPAN6	5.91e-52	0.298436	0.551	0.141	1.25e-47	0
AC103702.2	6.87e-52	0.417426	0.77	0.25	1.45e-47	0
F2RL1	7.05e-52	0.379036	0.474	0.108	1.49e-47	0
VSIG2	7.26e-52	0.355388	0.749	0.244	1.54e-47	0
ALDH1A1	7.61e-52	0.299901	0.707	0.22	1.61e-47	0
TLN2	7.62e-52	0.365253	0.505	0.12	1.61e-47	0
TMEM238	9.87e-52	0.725994	0.986	0.448	2.09e-47	0
PDZK1IP1	1.03e-51	0.39367	0.592	0.164	2.18e-47	0
SPIRE2	1.07e-51	0.322039	0.505	0.122	2.26e-47	0
AFG3L2	1.18e-51	0.35238	0.76	0.236	2.5e-47	0
BACE2	1.2e-51	0.339521	0.704	0.215	2.54e-47	0
DDC	1.31e-51	0.27879	0.557	0.148	2.77e-47	0
PDHA1	1.68e-51	0.412674	0.871	0.307	3.55e-47	0
PLS1	1.69e-51	0.252812	0.589	0.157	3.57e-47	0
CLDN4	2.17e-51	0.83576	0.993	0.514	4.6e-47	0
PPA2	2.23e-51	0.280973	0.697	0.208	4.72e-47	0
HSD11B2	2.73e-51	0.35938	0.739	0.229	5.79e-47	0
FNIP2	2.9e-51	0.302479	0.533	0.135	6.13e-47	0
BICDL2	3.24e-51	0.289075	0.564	0.154	6.87e-47	0
ENTPD6	3.59e-51	0.265055	0.655	0.192	7.6e-47	0
CLUH	4.07e-51	0.396694	0.62	0.177	8.61e-47	0
CBR1	4.21e-51	0.270127	0.714	0.226	8.91e-47	0
ATP1A1	5.76e-51	0.643803	0.969	0.407	1.22e-46	0
CLTC	6.84e-51	0.376313	0.753	0.244	1.45e-46	0
SLC16A1	8.44e-51	0.307521	0.551	0.14	1.79e-46	0
TSPO	8.54e-51	0.768375	0.986	0.527	1.81e-46	0
MARVELD2	8.68e-51	0.256676	0.484	0.112	1.84e-46	0
SVIL	9.01e-51	0.325748	0.491	0.116	1.91e-46	0
GPBP1L1	1.01e-50	0.29839	0.61	0.17	2.14e-46	0
NECTIN2	1.13e-50	0.337675	0.627	0.179	2.38e-46	0
EPPK1	1.21e-50	0.333345	0.383	0.069	2.56e-46	0
DDX21	1.47e-50	0.525804	0.885	0.323	3.1e-46	0
ROCK2	1.79e-50	0.389704	0.756	0.254	3.8e-46	0
NCKAP1	1.81e-50	0.382053	0.516	0.13	3.84e-46	0
TTLL12	2.15e-50	0.315676	0.571	0.161	4.56e-46	0
CYP51A1	2.34e-50	0.490303	0.711	0.231	4.95e-46	0
AFDN	2.66e-50	0.419372	0.659	0.197	5.63e-46	0
NORAD	2.66e-50	0.422556	0.735	0.238	5.64e-46	0
HOOK1	2.79e-50	0.304816	0.624	0.179	5.91e-46	0
IMPA2	2.89e-50	0.303296	0.836	0.278	6.12e-46	0
GALNT4	2.99e-50	0.388677	0.537	0.139	6.33e-46	0
PTPRK	3.02e-50	0.290166	0.481	0.111	6.39e-46	0
FAM83H	3.02e-50	0.320923	0.498	0.12	6.39e-46	0
BAIAP2L1	3.03e-50	0.355641	0.578	0.159	6.41e-46	0
DDR1	3.5e-50	0.371961	0.578	0.164	7.42e-46	0
PAQR5	5.51e-50	0.282316	0.387	0.071	1.17e-45	0
FNBP1L	7.5e-50	0.396309	0.554	0.149	1.59e-45	0
NR5A2	7.64e-50	0.261128	0.415	0.084	1.62e-45	0
ERBB2	8.21e-50	0.346267	0.526	0.138	1.74e-45	0
GALNT1	8.78e-50	0.328933	0.815	0.281	1.86e-45	0
SPAG9	9.06e-50	0.446119	0.798	0.279	1.92e-45	0
LAMC2	9.73e-50	0.398358	0.544	0.142	2.06e-45	0
HES1	1.03e-49	0.612436	0.819	0.277	2.18e-45	0
PARP4	1.1e-49	0.276312	0.533	0.133	2.33e-45	0
EPHX2	1.24e-49	0.269535	0.526	0.136	2.62e-45	0
DENND10	1.65e-49	0.283258	0.655	0.194	3.5e-45	0
MAT2A	2.15e-49	0.373596	0.815	0.284	4.54e-45	0
SYNCRIP	2.22e-49	0.458865	0.857	0.305	4.7e-45	0
NOP16	2.29e-49	0.324882	0.662	0.202	4.85e-45	0
MAP3K13	2.56e-49	0.29756	0.714	0.226	5.42e-45	0
EZR	2.89e-49	0.837518	0.993	0.665	6.12e-45	0
GRSF1	3.01e-49	0.296477	0.704	0.222	6.38e-45	0
GMNN	4.36e-49	0.352421	0.753	0.233	9.24e-45	0
PBX1	5.83e-49	0.321804	0.516	0.129	1.23e-44	0
MPZL2	5.87e-49	0.313387	0.446	0.102	1.24e-44	0
TUFT1	7.07e-49	0.350528	0.53	0.138	1.5e-44	0
TXNRD1	7.4e-49	0.345796	0.676	0.212	1.57e-44	0
IL6R	1.15e-48	0.347045	0.512	0.125	2.43e-44	0
VMP1	1.15e-48	0.574952	0.906	0.343	2.44e-44	0
PXMP2	1.3e-48	0.346907	0.777	0.254	2.76e-44	0
TMC4	1.33e-48	0.251393	0.551	0.146	2.81e-44	0
DGAT1	1.36e-48	0.322212	0.746	0.251	2.88e-44	0
ITGA2	2.1e-48	0.31489	0.467	0.11	4.45e-44	0
FAM83G	2.17e-48	0.355226	0.533	0.139	4.6e-44	0
TOMM40	2.37e-48	0.391051	0.85	0.287	5.02e-44	0
B3GNT5	2.75e-48	0.423259	0.62	0.185	5.83e-44	0
RCN1	2.78e-48	0.406095	0.711	0.23	5.88e-44	0
MARCKS	2.81e-48	0.558378	0.962	0.389	5.95e-44	0
CCND2	4.03e-48	0.615937	0.941	0.367	8.54e-44	0
MSRB2	4.25e-48	0.263753	0.704	0.225	8.99e-44	0
GALNT3	4.31e-48	0.33157	0.645	0.194	9.13e-44	0
WASL	5.2e-48	0.252588	0.659	0.203	1.1e-43	0
AREG	5.5e-48	1.00251	0.927	0.47	1.16e-43	0
RAB10	8.08e-48	0.327789	0.791	0.273	1.71e-43	0
CLDN3	8.98e-48	0.866501	0.997	0.552	1.9e-43	0
LMNA	9.97e-48	0.863522	0.997	0.488	2.11e-43	0
ADM	1.06e-47	0.466198	0.62	0.187	2.24e-43	0
MGST1	1.07e-47	0.523844	0.958	0.382	2.26e-43	0
AHCYL1	1.11e-47	0.306445	0.798	0.264	2.34e-43	0
EI24	1.28e-47	0.313477	0.836	0.292	2.72e-43	0
TLCD2	1.67e-47	0.260853	0.474	0.116	3.53e-43	0
BRI3BP	1.76e-47	0.367624	0.714	0.223	3.72e-43	0
GPI	1.89e-47	0.449808	0.85	0.296	4e-43	0
ACOT11	1.93e-47	0.265977	0.484	0.12	4.08e-43	0
TJP2	2e-47	0.395621	0.551	0.156	4.24e-43	0
CCDC68	2.62e-47	0.266491	0.446	0.1	5.56e-43	0
SGPP2	2.77e-47	0.26145	0.467	0.109	5.87e-43	0
MYO1D	2.84e-47	0.390652	0.634	0.198	6.02e-43	0
HMGCS1	3.35e-47	0.352089	0.641	0.196	7.09e-43	0
NEDD4L	3.48e-47	0.41317	0.659	0.208	7.37e-43	0
ANKRD22	3.5e-47	0.391171	0.575	0.168	7.41e-43	0
SLC12A2	3.93e-47	0.652293	0.812	0.284	8.32e-43	0
TES	3.99e-47	0.426142	0.777	0.264	8.44e-43	0
SH3RF1	4.3e-47	0.304125	0.516	0.136	9.11e-43	0
DNPH1	4.52e-47	0.46199	0.92	0.359	9.57e-43	0
PYGB	4.54e-47	0.265596	0.547	0.154	9.61e-43	0
DST	5.03e-47	0.372286	0.495	0.126	1.06e-42	0
EPB41L2	5.8e-47	0.321374	0.582	0.166	1.23e-42	0
GRTP1	5.81e-47	0.250237	0.449	0.103	1.23e-42	0
B4GALNT2	5.96e-47	0.305806	0.512	0.13	1.26e-42	0
TSPAN15	6.15e-47	0.255897	0.589	0.175	1.3e-42	0
SH3BGRL2	6.72e-47	0.325269	0.589	0.17	1.42e-42	0
GPATCH4	6.99e-47	0.274723	0.742	0.249	1.48e-42	0
MNT	7.88e-47	0.337091	0.578	0.161	1.67e-42	0
YWHAG	8.46e-47	0.302252	0.69	0.221	1.79e-42	0
PANK3	9.11e-47	0.258928	0.564	0.16	1.93e-42	0
NABP1	9.66e-47	0.328403	0.564	0.159	2.05e-42	0
PARD6B	1.07e-46	0.330546	0.498	0.126	2.27e-42	0
CLDN7	1.2e-46	0.616493	0.99	0.458	2.55e-42	0
SOX9	1.23e-46	0.508783	0.561	0.161	2.61e-42	0
UGCG	1.24e-46	0.348461	0.551	0.149	2.62e-42	0
TP53TG1	1.26e-46	0.253454	0.557	0.153	2.66e-42	0
LRPPRC	1.29e-46	0.297739	0.693	0.221	2.73e-42	0
FRK	1.57e-46	0.259407	0.373	0.07	3.32e-42	0
ZKSCAN1	2.1e-46	0.385938	0.721	0.238	4.45e-42	0
TRIP6	2.35e-46	0.268404	0.436	0.097	4.97e-42	0
TOX3	2.43e-46	0.3255	0.561	0.159	5.14e-42	0
PDIA4	3.08e-46	0.294029	0.749	0.254	6.52e-42	0
FUCA2	3.43e-46	0.280146	0.697	0.225	7.26e-42	0
FMN1	3.47e-46	0.288262	0.422	0.093	7.35e-42	0
CDC42BPA	3.68e-46	0.358315	0.498	0.131	7.78e-42	0
PLEK2	3.68e-46	0.254268	0.662	0.207	7.79e-42	0
DBNDD2	3.9e-46	0.294005	0.76	0.255	8.25e-42	0
MGST3	3.97e-46	0.592449	0.958	0.444	8.41e-42	0
AP1AR	4.63e-46	0.314162	0.491	0.126	9.79e-42	0
NOXO1	5.03e-46	0.288115	0.498	0.128	1.07e-41	0
PRRG4	5.05e-46	0.319492	0.547	0.147	1.07e-41	0
SLC1A5	5.16e-46	0.317526	0.648	0.2	1.09e-41	0
CLN3	5.25e-46	0.253305	0.77	0.257	1.11e-41	0
CA2	6.07e-46	0.354429	0.84	0.328	1.28e-41	0
LRRC75A	6.11e-46	0.481674	0.76	0.264	1.29e-41	0
MPZL1	6.36e-46	0.288099	0.568	0.164	1.35e-41	0
PUM1	6.39e-46	0.295089	0.746	0.242	1.35e-41	0
SERPINB6	6.98e-46	0.536586	0.958	0.41	1.48e-41	0
SEC61A1	8.3e-46	0.28737	0.735	0.248	1.76e-41	0
RALGAPA2	8.31e-46	0.351934	0.519	0.142	1.76e-41	0
CAPN2	8.84e-46	0.267623	0.767	0.264	1.87e-41	0
ASPH	1.03e-45	0.281588	0.634	0.192	2.19e-41	0
KRAS	1.05e-45	0.316514	0.787	0.281	2.22e-41	0
CAPN1	1.16e-45	0.273932	0.812	0.288	2.45e-41	0
MYO6	1.24e-45	0.288398	0.582	0.167	2.62e-41	0
NME1	1.25e-45	0.390873	0.84	0.299	2.64e-41	0
PNP	1.27e-45	0.351103	0.767	0.27	2.69e-41	0
SIAE	1.35e-45	0.293857	0.477	0.125	2.86e-41	0
MYO1B	1.7e-45	0.328135	0.453	0.11	3.61e-41	0
FHL2	2.01e-45	0.301191	0.815	0.286	4.25e-41	0
MAP2K3	2.03e-45	0.250283	0.669	0.208	4.3e-41	0
ELF3	2.6e-45	0.798583	0.993	0.463	5.5e-41	0
SPINT2	3.01e-45	0.348139	0.927	0.351	6.38e-41	0
PSMB5	3.1e-45	0.324655	0.892	0.332	6.56e-41	0
REPIN1	3.13e-45	0.276732	0.624	0.19	6.64e-41	0
CISD3	3.5e-45	0.343165	0.927	0.356	7.41e-41	0
MYB	3.9e-45	0.316849	0.557	0.159	8.25e-41	0
IQGAP2	4.08e-45	0.315234	0.735	0.249	8.63e-41	0
ILVBL	4.09e-45	0.283798	0.624	0.188	8.66e-41	0
ARHGAP26	4.19e-45	0.345372	0.54	0.155	8.87e-41	0
ACO2	4.19e-45	0.250813	0.819	0.295	8.87e-41	0
TPD52	4.32e-45	0.324345	0.861	0.314	9.15e-41	0
KIF13B	4.85e-45	0.286846	0.561	0.165	1.03e-40	0
JDP2	6.11e-45	0.359604	0.456	0.111	1.29e-40	0
MRPL3	6.24e-45	0.271401	0.693	0.225	1.32e-40	0
SDC1	6.5e-45	0.279117	0.659	0.21	1.38e-40	0
PLK3	6.54e-45	0.320568	0.641	0.196	1.38e-40	0
CPNE3	7.46e-45	0.272012	0.714	0.234	1.58e-40	0
PMM2	8.09e-45	0.255306	0.634	0.199	1.71e-40	0
TOR1AIP2	8.97e-45	0.289345	0.672	0.221	1.9e-40	0
HMGCR	9.01e-45	0.366272	0.599	0.182	1.91e-40	0
FAM114A1	1.03e-44	0.276509	0.551	0.157	2.18e-40	0
STARD10	1.2e-44	0.467011	0.983	0.371	2.54e-40	0
FEZ2	1.33e-44	0.253212	0.53	0.149	2.82e-40	0
MAFF	1.69e-44	0.378344	0.787	0.274	3.58e-40	0
ESD	1.71e-44	0.253138	0.815	0.289	3.62e-40	0
FZD5	1.73e-44	0.264797	0.436	0.106	3.66e-40	0
SUCLG1	1.74e-44	0.48201	0.944	0.394	3.69e-40	0
PRKAR2A	1.87e-44	0.412846	0.749	0.269	3.95e-40	0
KIAA1217	1.88e-44	0.319774	0.422	0.097	3.98e-40	0
LGALS9	1.96e-44	0.329104	0.847	0.309	4.16e-40	0
NUPR1	2.59e-44	0.352006	0.78	0.257	5.48e-40	0
RAB1A	2.67e-44	0.351306	0.84	0.311	5.65e-40	0
VGLL4	2.71e-44	0.321504	0.711	0.237	5.74e-40	0
MIDN	2.72e-44	0.443459	0.836	0.309	5.76e-40	0
PLCB4	3.47e-44	0.328972	0.477	0.121	7.34e-40	0
MUC12	3.73e-44	0.313901	0.53	0.147	7.91e-40	0
FCGRT	4.18e-44	0.464418	0.979	0.426	8.86e-40	0
WNK2	4.42e-44	0.384024	0.502	0.134	9.35e-40	0
ZNF165	5.02e-44	0.493755	0.61	0.191	1.06e-39	0
C1orf21	5.47e-44	0.292443	0.578	0.175	1.16e-39	0
CAPN5	6.32e-44	0.320681	0.544	0.159	1.34e-39	0
TCERG1	6.99e-44	0.367086	0.672	0.224	1.48e-39	0
AGR2	8.4e-44	0.526886	0.986	0.437	1.78e-39	0
SOD2	8.53e-44	0.256748	0.819	0.304	1.81e-39	0
EYA2	9.19e-44	0.280412	0.394	0.087	1.95e-39	0
PLA2G2A	1.11e-43	0.635817	0.78	0.275	2.35e-39	0
NIBAN2	1.22e-43	0.341951	0.495	0.134	2.59e-39	0
TMOD3	1.34e-43	0.250583	0.732	0.254	2.85e-39	0
GOLGA4	1.58e-43	0.475375	0.854	0.342	3.35e-39	0
CCDC47	1.65e-43	0.372195	0.735	0.257	3.5e-39	0
CEP170B	1.82e-43	0.288067	0.502	0.138	3.85e-39	0
CMAS	2.06e-43	0.26736	0.697	0.236	4.36e-39	0
ACTN4	2.06e-43	0.641329	0.962	0.435	4.37e-39	0
ERN2	2.25e-43	0.283527	0.519	0.141	4.75e-39	0
ODC1	2.49e-43	0.572259	0.941	0.394	5.26e-39	0
DNAJC15	2.53e-43	0.264194	0.819	0.299	5.35e-39	0
AL121839.2	2.55e-43	0.29315	0.397	0.085	5.4e-39	0
CHKA	2.69e-43	0.302204	0.474	0.126	5.69e-39	0
IFRD2	2.87e-43	0.282244	0.652	0.205	6.08e-39	0
MAPK13	3.08e-43	0.250114	0.652	0.215	6.51e-39	0
FAM162A	3.34e-43	0.439878	0.916	0.362	7.08e-39	0
TP53I11	3.37e-43	0.334201	0.509	0.143	7.14e-39	0
PLEKHG6	3.52e-43	0.282317	0.404	0.093	7.46e-39	0
AHCY	3.67e-43	0.259336	0.742	0.25	7.78e-39	0
SYNGR2	3.8e-43	0.380444	0.85	0.321	8.04e-39	0
MYO5B	3.86e-43	0.300556	0.505	0.143	8.18e-39	0
PPARA	4.81e-43	0.315438	0.502	0.139	1.02e-38	0
FABP5	6.01e-43	0.7264	0.99	0.472	1.27e-38	0
CHPT1	6.79e-43	0.261116	0.735	0.249	1.44e-38	0
MRPS18A	7.24e-43	0.288932	0.76	0.264	1.53e-38	0
CYB561	1.21e-42	0.308477	0.502	0.139	2.55e-38	0
LGALSL	1.24e-42	0.287173	0.449	0.112	2.62e-38	0
MAP7	1.24e-42	0.263962	0.564	0.17	2.63e-38	0
DMAC1	1.24e-42	0.284095	0.843	0.31	2.63e-38	0
ARHGAP5	1.33e-42	0.324305	0.53	0.157	2.81e-38	0
MT1X	1.33e-42	0.309186	0.749	0.269	2.81e-38	0
NDUFS2	1.44e-42	0.293278	0.871	0.333	3.04e-38	0
CANX	1.53e-42	0.630029	0.934	0.407	3.23e-38	0
SOWAHC	1.73e-42	0.272421	0.523	0.148	3.67e-38	0
ARHGAP44	1.81e-42	0.268058	0.453	0.12	3.83e-38	0
PDK4	2.03e-42	0.348949	0.415	0.097	4.3e-38	0
SH2D4A	2.78e-42	0.313259	0.481	0.132	5.89e-38	0
CPM	2.78e-42	0.257256	0.46	0.12	5.89e-38	0
ARSE	2.88e-42	0.298887	0.432	0.108	6.09e-38	0
ZC3H12C	3.03e-42	0.286945	0.369	0.076	6.42e-38	0
SGMS2	3.05e-42	0.319926	0.463	0.123	6.46e-38	0
ZNF326	4e-42	0.259086	0.62	0.203	8.47e-38	0
NDUFA10	4.06e-42	0.261985	0.93	0.361	8.6e-38	0
ZNF593	4.67e-42	0.359656	0.843	0.328	9.89e-38	0
TTC3	5.31e-42	0.418875	0.84	0.321	1.12e-37	0
MT1G	5.84e-42	0.633411	0.944	0.425	1.24e-37	0
GNAQ	6.19e-42	0.322752	0.603	0.192	1.31e-37	0
MT-ND1	9.27e-42	0.435097	1	0.996	1.96e-37	0
RHOBTB3	1.02e-41	0.311663	0.624	0.193	2.16e-37	0
TNFRSF21	1.15e-41	0.301366	0.505	0.139	2.44e-37	0
GLUL	1.3e-41	0.294508	0.721	0.251	2.76e-37	0
WEE1	1.55e-41	0.386212	0.672	0.225	3.29e-37	0
KRT8	1.6e-41	0.653708	1	0.657	3.38e-37	0
GOLGB1	1.94e-41	0.465718	0.885	0.351	4.1e-37	0
PCSK5	2.61e-41	0.269042	0.366	0.078	5.54e-37	0
SRPK1	2.8e-41	0.332226	0.836	0.308	5.93e-37	0
FBXO32	2.82e-41	0.362411	0.582	0.179	5.96e-37	0
MT1E	3.11e-41	0.344726	0.857	0.33	6.58e-37	0
GBA2	3.83e-41	0.26149	0.491	0.135	8.1e-37	0
SLC25A24	4.17e-41	0.282773	0.53	0.154	8.82e-37	0
OTUD1	4.25e-41	0.29479	0.645	0.211	9e-37	0
NHSL1	5.37e-41	0.301967	0.373	0.08	1.14e-36	0
KDM7A	5.38e-41	0.25181	0.47	0.123	1.14e-36	0
C1QBP	6.02e-41	0.442611	0.923	0.382	1.27e-36	0
ANXA2	6.08e-41	0.657351	0.997	0.587	1.29e-36	0
KPNA4	6.56e-41	0.344009	0.739	0.271	1.39e-36	0
BSPRY	8.16e-41	0.251557	0.53	0.158	1.73e-36	0
SFN	1.03e-40	0.612522	0.962	0.502	2.18e-36	0
CLCN3	1.14e-40	0.263019	0.54	0.162	2.42e-36	0
RTN4	1.19e-40	0.559959	0.958	0.427	2.52e-36	0
MRPS33	1.23e-40	0.266663	0.812	0.304	2.6e-36	0
TMEM131	1.55e-40	0.289716	0.551	0.171	3.28e-36	0
GIPC2	1.55e-40	0.26644	0.484	0.136	3.28e-36	0
TMEM87A	1.65e-40	0.27207	0.672	0.229	3.5e-36	0
FAM3A	1.74e-40	0.261033	0.516	0.149	3.68e-36	0
NUDT4	1.75e-40	0.268345	0.592	0.19	3.7e-36	0
CDKN2AIP	1.95e-40	0.351361	0.592	0.194	4.13e-36	0
MARCKSL1	2.31e-40	0.396544	0.923	0.362	4.89e-36	0
GPRC5C	2.34e-40	0.274137	0.425	0.107	4.95e-36	0
NTPCR	3.43e-40	0.27746	0.571	0.18	7.26e-36	0
STX3	3.85e-40	0.282043	0.53	0.162	8.14e-36	0
DYNC1H1	3.91e-40	0.334886	0.822	0.313	8.29e-36	0
PPIF	4.05e-40	0.286335	0.679	0.23	8.58e-36	0
RDH13	4.64e-40	0.258006	0.53	0.156	9.83e-36	0
BUD23	5.97e-40	0.255269	0.69	0.241	1.26e-35	0
TNFSF13	6.37e-40	0.29433	0.411	0.102	1.35e-35	0
CTTNBP2NL	6.98e-40	0.280269	0.439	0.116	1.48e-35	0
ANKRD17	8.39e-40	0.283732	0.634	0.212	1.78e-35	0
ZC3H12A	8.49e-40	0.362604	0.679	0.234	1.8e-35	0
ZBTB7A	1.01e-39	0.365529	0.854	0.336	2.13e-35	0
IMPDH2	1.19e-39	0.378409	0.826	0.307	2.52e-35	0
TPM1	1.2e-39	0.476551	0.965	0.373	2.54e-35	0
GOLGA3	1.21e-39	0.267913	0.582	0.183	2.57e-35	0
ZSWIM6	1.46e-39	0.274218	0.443	0.116	3.09e-35	0
LRRC59	1.47e-39	0.298937	0.826	0.304	3.12e-35	0
KTN1	1.65e-39	0.427902	0.899	0.379	3.5e-35	0
CDC42EP5	1.74e-39	0.444236	0.969	0.389	3.68e-35	0
QARS	1.75e-39	0.253676	0.819	0.308	3.7e-35	0
AP001816.1	1.86e-39	0.305451	0.397	0.094	3.94e-35	0
STEAP3	2.72e-39	0.26102	0.345	0.073	5.76e-35	0
KRT19	2.74e-39	0.500797	0.948	0.457	5.8e-35	0
AC025580.1	2.78e-39	0.279499	0.467	0.13	5.89e-35	0
OS9	6.84e-39	0.25153	0.801	0.308	1.45e-34	0
RARRES2	7.25e-39	0.326571	0.544	0.161	1.54e-34	0
OLFM4	7.77e-39	0.950356	0.7	0.255	1.65e-34	0
DCTN2	8.74e-39	0.299413	0.808	0.319	1.85e-34	0
TXN	1.07e-38	0.540278	0.983	0.518	2.27e-34	0
SERINC5	1.08e-38	0.272477	0.533	0.162	2.29e-34	0
ALDH7A1	1.15e-38	0.255577	0.509	0.153	2.44e-34	0
TNPO1	1.19e-38	0.266223	0.571	0.185	2.53e-34	0
MT-ND2	1.29e-38	0.481248	1	0.983	2.73e-34	0
C15orf48	1.73e-38	0.654078	0.99	0.51	3.66e-34	0
SULF2	1.99e-38	0.254301	0.348	0.076	4.22e-34	0
FRYL	2.02e-38	0.293714	0.704	0.251	4.29e-34	0
MRPL12	2.78e-38	0.381069	0.958	0.408	5.88e-34	0
SRF	3.04e-38	0.309725	0.46	0.127	6.44e-34	0
FGD4	3.55e-38	0.269074	0.47	0.134	7.53e-34	0
EGFR	3.63e-38	0.290603	0.404	0.103	7.68e-34	0
SERPINB1	3.79e-38	0.483071	0.965	0.463	8.01e-34	0
COX6A1	3.86e-38	0.635131	0.979	0.61	8.17e-34	0
GSTA1	4.28e-38	0.347747	0.429	0.116	9.05e-34	0
ATF3	5.04e-38	0.489201	0.93	0.364	1.07e-33	0
TST	5.29e-38	0.359874	0.948	0.431	1.12e-33	0
ARHGAP27	7.73e-38	0.328752	0.512	0.158	1.64e-33	0
ACADVL	8.23e-38	0.422487	0.923	0.405	1.74e-33	0
PDLIM1	9.62e-38	0.441018	0.983	0.432	2.04e-33	0
FRMD1	1.01e-37	0.252254	0.376	0.087	2.13e-33	0
AIMP1	1.03e-37	0.251761	0.787	0.293	2.18e-33	0
UQCRC2	1.04e-37	0.357956	0.965	0.447	2.2e-33	0
PTBP3	1.1e-37	0.253235	0.707	0.255	2.33e-33	0
PELI1	1.11e-37	0.310213	0.484	0.14	2.35e-33	0
ARF4	1.19e-37	0.334932	0.871	0.351	2.52e-33	0
BSG	1.41e-37	0.4248	0.983	0.534	2.99e-33	0
MRPL23	1.5e-37	0.305104	0.84	0.326	3.17e-33	0
KIF13A	1.63e-37	0.253857	0.397	0.101	3.45e-33	0
GTPBP4	1.66e-37	0.282877	0.62	0.215	3.51e-33	0
EXPH5	1.67e-37	0.263687	0.432	0.117	3.54e-33	0
ID3	2.21e-37	0.520186	0.892	0.372	4.67e-33	0
DSTN	2.7e-37	0.475693	0.969	0.445	5.71e-33	0
DAG1	2.75e-37	0.251415	0.46	0.132	5.83e-33	0
KPNA6	3.7e-37	0.263589	0.512	0.158	7.84e-33	0
GATA6	3.82e-37	0.255296	0.432	0.116	8.08e-33	0
LINC00511	4.13e-37	0.346639	0.463	0.133	8.74e-33	0
MMP15	4.63e-37	0.268115	0.456	0.132	9.8e-33	0
SELENOS	4.72e-37	0.301154	0.854	0.336	1e-32	0
PDIA6	5.35e-37	0.473309	0.923	0.405	1.13e-32	0
XIAP	7.21e-37	0.268162	0.592	0.2	1.53e-32	0
FRMD4B	7.39e-37	0.371786	0.488	0.147	1.56e-32	0
PLEKHA5	1e-36	0.250226	0.449	0.125	2.12e-32	0
TMEM41A	1.17e-36	0.261568	0.533	0.166	2.48e-32	0
ABLIM1	1.23e-36	0.274573	0.78	0.291	2.6e-32	0
LARP1B	1.81e-36	0.267957	0.557	0.182	3.83e-32	0
MT1F	3.26e-36	0.309659	0.666	0.251	6.91e-32	0
PGM2L1	3.95e-36	0.285546	0.477	0.143	8.37e-32	0
KDELR2	4.04e-36	0.271472	0.843	0.33	8.56e-32	0
NME2	4.26e-36	0.542558	0.993	0.707	9.01e-32	0
ZFP91	5.73e-36	0.309683	0.732	0.28	1.21e-31	0
SLC38A2	5.87e-36	0.302083	0.826	0.325	1.24e-31	0
HNRNPAB	7.59e-36	0.583161	0.972	0.452	1.61e-31	0
MRPL14	7.6e-36	0.283548	0.892	0.366	1.61e-31	0
SDC4	7.81e-36	0.250694	0.589	0.202	1.65e-31	0
CYC1	8.46e-36	0.460461	0.965	0.453	1.79e-31	0
TMEM141	1.02e-35	0.433096	0.955	0.425	2.16e-31	0
LIMK2	1.07e-35	0.262581	0.516	0.169	2.27e-31	0
MPST	1.44e-35	0.338325	0.965	0.463	3.05e-31	0
SLC25A25	1.44e-35	0.277915	0.439	0.124	3.06e-31	0
S100A10	1.48e-35	0.564336	0.993	0.71	3.12e-31	0
MTRNR2L12	1.62e-35	0.466245	0.976	0.447	3.43e-31	0
HRH1	1.98e-35	0.292492	0.401	0.107	4.19e-31	0
CDC42EP1	2.01e-35	0.263098	0.564	0.189	4.26e-31	0
SLC38A1	2.12e-35	0.27367	0.812	0.318	4.49e-31	0
TUBB2A	2.48e-35	0.268277	0.551	0.184	5.24e-31	0
ITM2C	2.72e-35	0.408503	0.958	0.46	5.75e-31	0
CNN3	3.46e-35	0.276239	0.495	0.152	7.32e-31	0
EIF3B	3.67e-35	0.287108	0.868	0.36	7.78e-31	0
CCT2	3.92e-35	0.26203	0.871	0.337	8.3e-31	0
LGR4	4.23e-35	0.25098	0.362	0.089	8.96e-31	0
MCU	4.68e-35	0.253963	0.418	0.117	9.91e-31	0
MT-ND4	4.77e-35	0.359537	1	0.999	1.01e-30	0
CAST	7.84e-35	0.463105	0.941	0.435	1.66e-30	0
CD151	9.26e-35	0.353657	0.93	0.398	1.96e-30	0
PEBP1	1.06e-34	0.534345	0.979	0.548	2.25e-30	0
ZDHHC9	1.32e-34	0.262369	0.376	0.1	2.8e-30	0
NFIC	2.96e-34	0.261396	0.641	0.225	6.28e-30	0
FOS	3.77e-34	0.670884	0.993	0.614	7.98e-30	0
NDUFAB1	4.09e-34	0.366397	0.951	0.413	8.66e-30	0
TIMM13	4.68e-34	0.403805	0.965	0.431	9.91e-30	0
ZNF704	4.93e-34	0.250903	0.39	0.106	1.04e-29	0
P4HB	5e-34	0.523973	0.986	0.559	1.06e-29	0
KRT18	5.37e-34	0.566109	0.997	0.587	1.14e-29	0
PPA1	6.73e-34	0.330454	0.944	0.419	1.43e-29	0
ATP5MC1	1.97e-33	0.427276	0.983	0.521	4.17e-29	0
TKT	2.37e-33	0.382791	0.93	0.434	5.01e-29	0
MT-ND4L	3.7e-33	0.555219	0.969	0.495	7.83e-29	0
REG1A	3.79e-33	1.20239	0.474	0.15	8.02e-29	0
CSNK1A1	4.26e-33	0.412983	0.92	0.392	9.03e-29	0
PALLD	8.95e-33	0.251743	0.446	0.135	1.9e-28	0
DMBT1	1e-32	0.363874	0.272	0.051	2.12e-28	0
IQGAP1	1.14e-32	0.339265	0.906	0.392	2.41e-28	0
ADGRA3	1.16e-32	0.273091	0.286	0.06	2.45e-28	0
HMGA1	1.9e-32	0.276436	0.916	0.369	4.03e-28	0
PIM3	3.43e-32	0.25156	0.77	0.309	7.26e-28	0
COX5A	6.73e-32	0.526056	0.993	0.654	1.43e-27	0
BRD2	1.51e-31	0.296433	0.875	0.371	3.19e-27	0
NBL1	1.85e-31	0.259179	0.941	0.392	3.93e-27	0
KDELR1	2.49e-31	0.379548	0.923	0.402	5.26e-27	0
YWHAE	2.5e-31	0.336279	0.965	0.438	5.29e-27	0
MRPS34	3.41e-31	0.260151	0.902	0.395	7.23e-27	0
MPC2	4.31e-31	0.285688	0.927	0.406	9.12e-27	0
ANPEP	4.56e-31	0.358743	0.624	0.233	9.65e-27	0
HSPD1	5.84e-31	0.581972	0.972	0.515	1.24e-26	0
TPM4	6.41e-31	0.477246	0.965	0.476	1.36e-26	0
RSL1D1	8.04e-31	0.293076	0.882	0.381	1.7e-26	0
C6orf141	1.17e-30	0.269861	0.272	0.056	2.47e-26	0
RETREG1	1.33e-30	0.257447	0.502	0.17	2.82e-26	0
ADH5	2.01e-30	0.252891	0.847	0.358	4.26e-26	0
HSPA5	2.27e-30	0.617657	0.99	0.607	4.8e-26	0
SNHG29	3.01e-30	0.49205	0.997	0.755	6.38e-26	0
WASF2	3.93e-30	0.339763	0.913	0.408	8.33e-26	0
HDGF	6.65e-30	0.253514	0.861	0.354	1.41e-25	0
LGALS4	6.9e-30	0.562192	1	0.716	1.46e-25	0
FOSB	7.83e-30	0.532305	0.997	0.572	1.66e-25	0
VDAC1	1.07e-29	0.291376	0.934	0.455	2.25e-25	0
ATP5MC3	1.15e-29	0.37002	0.993	0.616	2.43e-25	0
ZBTB7C	1.81e-29	0.250258	0.387	0.114	3.82e-25	0
ACTG1	2.38e-29	0.446106	1	0.959	5.03e-25	0
KIF5B	2.86e-29	0.354621	0.937	0.433	6.05e-25	0
HADHA	3.86e-29	0.349989	0.948	0.466	8.17e-25	0
MT-ND3	8.45e-29	0.362803	1	0.992	1.79e-24	0
AL121944.1	9.72e-29	0.291164	0.554	0.208	2.06e-24	0
MDH2	1.57e-28	0.307488	0.944	0.46	3.33e-24	0
COX5B	2.69e-28	0.419975	0.997	0.68	5.68e-24	0
NDUFV1	3.96e-28	0.294852	0.937	0.435	8.38e-24	0
CAPNS1	9.83e-28	0.256627	0.916	0.416	2.08e-23	0
ATP5PB	9.95e-28	0.266841	0.969	0.467	2.11e-23	0
EIF5A	1.05e-27	0.420518	0.965	0.5	2.22e-23	0
JUN	1.23e-27	0.444379	0.997	0.638	2.6e-23	0
RAC1	2.57e-27	0.40352	0.986	0.644	5.45e-23	0
ATP5F1A	3.04e-27	0.410032	0.965	0.528	6.44e-23	0
COX4I1	4.37e-27	0.357322	0.997	0.904	9.26e-23	0
ATF4	5.73e-27	0.266707	0.923	0.42	1.21e-22	0
ATP5F1B	9.27e-27	0.380133	0.983	0.624	1.96e-22	0
CHCHD10	1.35e-26	0.405314	0.99	0.65	2.86e-22	0
UQCRQ	1.41e-26	0.283046	0.976	0.507	2.99e-22	0
PTBP1	1.43e-26	0.260592	0.822	0.345	3.04e-22	0
RPLP0	2e-26	0.377653	0.997	0.939	4.23e-22	0
PHB	3.03e-26	0.287321	0.951	0.478	6.41e-22	0
PHB2	3.32e-26	0.344896	0.941	0.468	7.02e-22	0
SNHG8	5.88e-26	0.365647	0.916	0.457	1.24e-21	0
ANXA11	7.86e-26	0.263474	0.955	0.47	1.66e-21	0
PPP1R14B	1.42e-25	0.252057	0.934	0.444	3e-21	0
SAT1	1.73e-25	0.457466	0.983	0.571	3.66e-21	0
LRRFIP1	1.74e-25	0.283188	0.927	0.441	3.69e-21	0
ATP5F1C	2.16e-25	0.278716	0.944	0.477	4.57e-21	0
UQCRFS1	2.41e-25	0.296853	0.941	0.477	5.11e-21	0
MACC1	4.88e-25	0.277936	0.373	0.125	1.03e-20	0
HSP90B1	8.01e-25	0.427184	0.958	0.495	1.7e-20	0
GSTK1	8.18e-25	0.27186	0.955	0.487	1.73e-20	0
HSP90AB1	1.46e-24	0.408757	1	0.776	3.09e-20	0
MT1H	2.03e-24	0.253315	0.429	0.159	4.3e-20	0
SQSTM1	2.27e-24	0.323263	0.972	0.515	4.8e-20	0
MT-ND5	4.91e-24	0.406726	0.997	0.914	1.04e-19	0
HNRNPU	8.63e-24	0.430647	0.951	0.502	1.83e-19	0
DUSP1	1.13e-23	0.403132	0.979	0.534	2.38e-19	0
TOMM20	1.54e-23	0.280242	0.927	0.451	3.26e-19	0
COX6C	8.43e-23	0.368188	0.983	0.596	1.78e-18	0
TUFM	9.67e-23	0.321913	0.965	0.538	2.05e-18	0
PPP1R15A	8.33e-22	0.328918	0.976	0.539	1.76e-17	0
HSPA1A	1.19e-21	0.292183	0.404	0.147	2.53e-17	0
UQCRH	1.2e-21	0.364933	0.986	0.664	2.54e-17	0
BTG2	1.74e-21	0.290636	0.902	0.438	3.69e-17	0
EIF4G2	1.81e-21	0.279949	0.958	0.507	3.83e-17	0
SFPQ	2.05e-21	0.349867	0.979	0.527	4.35e-17	0
NXPE1	2.41e-21	0.264756	0.3	0.096	5.1e-17	0
SLC25A3	5.38e-21	0.317039	0.986	0.68	1.14e-16	0
HERPUD1	6.76e-21	0.322856	0.958	0.513	1.43e-16	0
ECH1	9.03e-21	0.286015	0.937	0.502	1.91e-16	0
PTP4A2	5.08e-20	0.26502	0.92	0.475	1.08e-15	0
SLC25A6	2.88e-19	0.310948	0.993	0.805	6.11e-15	0
ATP5PO	1.13e-18	0.253371	0.962	0.56	2.39e-14	0
GDF15	1.91e-18	0.384367	0.39	0.152	4.04e-14	0
YBX1	3.32e-18	0.337444	0.993	0.71	7.02e-14	0
SERBP1	7.47e-18	0.367231	0.972	0.576	1.58e-13	0
TMBIM6	9.73e-18	0.334598	0.969	0.582	2.06e-13	0
SLC25A5	1.41e-17	0.279935	0.979	0.634	2.99e-13	0
IER2	7.61e-17	0.267233	0.993	0.589	1.61e-12	0
ZFP36L2	8e-17	0.390483	0.983	0.667	1.69e-12	0
PRDX5	2.06e-16	0.298795	0.979	0.652	4.37e-12	0
CXCL3	4.72e-16	0.318935	0.293	0.106	9.99e-12	0
ATP5MC2	1.13e-15	0.309565	0.986	0.7	2.4e-11	0
PPIA	2.25e-14	0.294978	0.986	0.736	4.76e-10	0
H3F3A	5.29e-14	0.275192	0.997	0.893	1.12e-09	0
RPS17	1.12e-13	0.300526	0.986	0.726	2.37e-09	0
CALR	1.26e-13	0.254984	0.997	0.674	2.66e-09	0
NCL	1.52e-13	0.2913	0.976	0.623	3.22e-09	0
PABPC1	4.87e-13	0.257698	0.993	0.686	1.03e-08	0
EEF2	3.55e-12	0.275609	0.993	0.799	7.52e-08	0
GAPDH	2.06e-45	0.903151	0.975	0.953	4.37e-41	1
TMSB10	1.13e-30	0.76458	0.955	0.963	2.4e-26	1
RPS2	1.25e-28	0.576107	0.995	0.976	2.64e-24	1
RPL8	6.7e-26	0.53729	0.96	0.983	1.42e-21	1
RPS24	1.22e-25	0.589832	0.965	0.973	2.57e-21	1
RPL29	3.62e-25	0.534624	0.965	0.984	7.66e-21	1
LGALS41	5.57e-24	0.781967	0.949	0.742	1.18e-19	1
RPL3	1.64e-23	0.520282	0.98	0.985	3.47e-19	1
GPX21	4.21e-23	1.3127	0.677	0.472	8.91e-19	1
RPL18A	2.09e-22	0.461744	0.995	0.98	4.43e-18	1
PTMA	4.04e-22	0.625683	0.98	0.978	8.56e-18	1
RPS18	5.08e-22	0.50093	1	0.984	1.08e-17	1
GSTP1	7.81e-22	0.998588	0.798	0.753	1.65e-17	1
RPL13A	1.58e-20	0.471202	0.985	0.979	3.35e-16	1
RPLP01	2.41e-20	0.607541	0.939	0.951	5.1e-16	1
RPL12	5.57e-20	0.572567	0.975	0.969	1.18e-15	1
PRDX51	1.01e-19	1.12846	0.732	0.708	2.13e-15	1
RPS3A	1.25e-19	0.542473	0.975	0.972	2.65e-15	1
RPL26	3.32e-19	0.473428	0.975	0.971	7.04e-15	1
RPS3	7.46e-19	0.462055	0.98	0.976	1.58e-14	1
TSPAN81	1.37e-17	1.01255	0.732	0.562	2.91e-13	1
RPS26	3.18e-17	0.538843	0.944	0.974	6.72e-13	1
FABP51	4.29e-17	1.07944	0.717	0.544	9.08e-13	1
TUBA1B	1.25e-16	1.36544	0.697	0.654	2.64e-12	1
C15orf481	2.59e-16	1.0483	0.742	0.576	5.49e-12	1
RPS4X	1.31e-15	0.497254	0.965	0.976	2.77e-11	1
TXN1	1.98e-15	1.14455	0.662	0.593	4.18e-11	1
RACK1	3.26e-15	0.548306	0.899	0.959	6.9e-11	1
ATP5F1B1	3.44e-15	0.98592	0.687	0.689	7.28e-11	1
TUBB4B	1.06e-14	1.06952	0.727	0.704	2.24e-10	1
SNHG291	1.31e-14	0.830514	0.783	0.801	2.78e-10	1
RPS8	3.61e-14	0.41589	0.995	0.968	7.64e-10	1
ADH1C1	6.34e-14	1.25589	0.596	0.458	1.34e-09	1
RPS6	9.86e-14	0.450496	0.955	0.961	2.09e-09	1
POLR2E	1.13e-13	0.28109	0.116	0.453	2.39e-09	1
S100A6	2.39e-13	0.432961	0.914	0.796	5.07e-09	1
HINT1	2.45e-13	0.736912	0.742	0.862	5.2e-09	1
RPL7	7.07e-13	0.519502	0.879	0.948	1.5e-08	1
RPSA	9.32e-13	0.378195	0.96	0.954	1.97e-08	1
RPS12	1.04e-12	0.353351	0.995	0.977	2.2e-08	1
RPS9	3.42e-12	0.403021	0.98	0.968	7.24e-08	1
RPL17	7.35e-12	0.485979	0.939	0.966	1.56e-07	1
RPL7A	7.99e-12	0.452272	0.96	0.974	1.69e-07	1
NME21	8.19e-12	0.79586	0.742	0.761	1.73e-07	1
RPL14	1.99e-11	0.468728	0.894	0.937	4.21e-07	1
RPL13	2.01e-11	0.34605	1	0.987	4.26e-07	1
RPL32	2.48e-11	0.366612	1	0.974	5.25e-07	1
COX5A1	2.84e-11	0.777866	0.697	0.718	6e-07	1
NUDT22	4.08e-11	0.270501	0.111	0.403	8.63e-07	1
MTPN	6.55e-11	0.285729	0.136	0.447	1.39e-06	1
RPL22	6.57e-11	0.504044	0.813	0.918	1.39e-06	1
CHURC1	1.1e-10	0.269659	0.157	0.477	2.33e-06	1
PSMC5	1.23e-10	0.295169	0.177	0.519	2.61e-06	1
HMGB1	1.28e-10	0.979772	0.712	0.796	2.72e-06	1
RPL35	1.34e-10	0.481016	0.874	0.944	2.83e-06	1
RPS11	1.51e-10	0.383607	0.949	0.967	3.19e-06	1
DAD1	1.74e-10	0.259351	0.182	0.522	3.68e-06	1
CST3	1.81e-10	0.607827	0.682	0.597	3.84e-06	1
UBA1	1.88e-10	0.310305	0.061	0.296	3.98e-06	1
ATRAID	2.03e-10	0.311444	0.131	0.428	4.31e-06	1
GET3	2.21e-10	0.269665	0.106	0.378	4.68e-06	1
RPL21	2.5e-10	0.412557	0.924	0.952	5.29e-06	1
COX14	2.5e-10	0.300326	0.172	0.504	5.3e-06	1
TMEM134	2.57e-10	0.265919	0.086	0.339	5.45e-06	1
NACA	2.98e-10	0.485229	0.894	0.952	6.31e-06	1
FTL	3.06e-10	0.289223	0.894	0.968	6.49e-06	1
LCN21	3.08e-10	1.19529	0.581	0.458	6.52e-06	1
RAD23A	3.57e-10	0.267201	0.126	0.414	7.56e-06	1
RPL11	3.9e-10	0.321066	0.97	0.979	8.25e-06	1
RNF187	5.79e-10	0.263027	0.086	0.332	1.23e-05	1
ACSL51	5.96e-10	0.257787	0.116	0.39	1.26e-05	1
MYDGF	6.43e-10	0.251528	0.177	0.507	1.36e-05	1
KRT181	6.5e-10	0.596955	0.798	0.641	1.38e-05	1
DUSP23	6.63e-10	0.360859	0.126	0.41	1.4e-05	1
FAR1	7.42e-10	0.267319	0.066	0.295	1.57e-05	1
PMF1	8.11e-10	0.255816	0.126	0.402	1.72e-05	1
YBX11	8.21e-10	0.761447	0.682	0.772	1.74e-05	1
RBM17	9.76e-10	0.403981	0.136	0.424	2.07e-05	1
ANAPC5	1.1e-09	0.289386	0.141	0.429	2.33e-05	1
SERF2	1.36e-09	0.486737	0.879	0.932	2.88e-05	1
VPS35	1.45e-09	0.281166	0.157	0.462	3.08e-05	1
EIF3J	1.5e-09	0.274307	0.121	0.392	3.17e-05	1
ZNF511	1.85e-09	0.279343	0.091	0.334	3.92e-05	1
RPS15	1.9e-09	0.286311	0.944	0.977	4.02e-05	1
C7orf50	2.09e-09	0.371923	0.116	0.379	4.42e-05	1
ECSIT	2.21e-09	0.277576	0.101	0.351	4.68e-05	1
ATP5MC31	2.21e-09	0.937214	0.652	0.689	4.69e-05	1
NDUFV3	2.45e-09	0.260074	0.106	0.358	5.19e-05	1
PFDN2	2.46e-09	0.351554	0.131	0.407	5.21e-05	1
LSR	2.53e-09	0.250537	0.101	0.351	5.36e-05	1
SLC66A2	2.55e-09	0.257213	0.106	0.359	5.41e-05	1
H2AFZ	2.9e-09	1.24571	0.591	0.628	6.14e-05	1
GPAA1	3.19e-09	0.290341	0.111	0.364	6.75e-05	1
RPL15	3.24e-09	0.328934	0.955	0.971	6.86e-05	1
NDUFB5	3.38e-09	0.284924	0.146	0.433	7.17e-05	1
PTRHD1	3.5e-09	0.350899	0.136	0.416	7.41e-05	1
RPS23	3.55e-09	0.275276	0.944	0.966	7.51e-05	1
RPS28	3.62e-09	0.356411	0.924	0.971	7.66e-05	1
BUD31	4.22e-09	0.389259	0.192	0.514	8.94e-05	1
RPL36	4.32e-09	0.450248	0.909	0.956	9.14e-05	1
COPZ1	4.36e-09	0.342272	0.136	0.412	9.23e-05	1
NUDT5	4.44e-09	0.26213	0.096	0.334	9.39e-05	1
SLC25A61	4.69e-09	0.632831	0.747	0.852	9.93e-05	1
NPTN	5.03e-09	0.252171	0.056	0.26	0.000106525	1
TRMT10C	5.71e-09	0.279123	0.076	0.296	0.000120923	1
ELOC	6.36e-09	0.272196	0.116	0.372	0.000134555	1
MBD2	6.49e-09	0.361592	0.146	0.424	0.0001375	1
PPIA1	6.63e-09	0.732036	0.732	0.788	0.000140378	1
EEF1A1	6.79e-09	0.27435	0.995	0.991	0.000143795	1
RPL36A	6.81e-09	0.609703	0.753	0.885	0.000144192	1
TMEM14C	7.07e-09	0.337407	0.131	0.398	0.000149594	1
DHRS4L2	8.29e-09	0.265376	0.096	0.331	0.000175412	1
MRPL42	8.87e-09	0.349368	0.116	0.368	0.000187841	1
YWHAH	9.04e-09	0.259914	0.152	0.43	0.000191312	1
MMADHC	9.64e-09	0.342468	0.111	0.357	0.000204073	1
HDAC1	9.86e-09	0.411699	0.157	0.445	0.000208675	1
FBP1	9.92e-09	0.330539	0.106	0.348	0.000209994	1
MGST11	1.02e-08	1.20764	0.525	0.48	0.000215098	1
ZCCHC17	1.04e-08	0.282334	0.061	0.263	0.000220652	1
ADI1	1.12e-08	0.251075	0.152	0.433	0.000237128	1
TPI1	1.13e-08	0.838875	0.672	0.732	0.00023994	1
MIF	1.14e-08	0.703676	0.697	0.813	0.000240833	1
CCDC25	1.19e-08	0.280772	0.076	0.291	0.000252871	1
SLC39A51	1.21e-08	0.334188	0.101	0.336	0.000255409	1
CLPTM1	1.22e-08	0.295934	0.071	0.281	0.000257887	1
MDH1	1.25e-08	0.266216	0.146	0.419	0.000263812	1
ETFA	1.31e-08	0.2747	0.131	0.391	0.000277634	1
CAMTA1	1.37e-08	0.261612	0.136	0.401	0.000289457	1
H3F3A1	1.44e-08	0.470334	0.864	0.919	0.000305901	1
EMC6	1.48e-08	0.295927	0.116	0.362	0.000312528	1
HTATIP2	1.5e-08	0.290014	0.101	0.334	0.000316727	1
NUCB1	1.55e-08	0.360849	0.146	0.418	0.000329032	1
MT1G1	1.71e-08	1.01892	0.591	0.509	0.000362851	1
PLPP5	1.95e-08	0.268557	0.086	0.306	0.000413785	1
IMP3	1.96e-08	0.336573	0.146	0.418	0.000414598	1
IDH3B	1.96e-08	0.29412	0.157	0.435	0.000414923	1
TRAPPC6A	1.98e-08	0.267873	0.152	0.424	0.000419229	1
GLOD4	2.03e-08	0.368405	0.106	0.343	0.000430631	1
AK31	2.14e-08	0.455425	0.111	0.353	0.000452933	1
SSRP1	2.27e-08	0.337543	0.126	0.378	0.000480981	1
RER1	2.6e-08	0.421447	0.182	0.479	0.000549621	1
MRPS6	2.81e-08	0.348776	0.131	0.386	0.000595111	1
NAA10	2.98e-08	0.373637	0.157	0.433	0.00063195	1
MRPS25	3.32e-08	0.278677	0.111	0.348	0.000701923	1
RPS14	3.42e-08	0.273	0.99	0.991	0.000723393	1
NDUFB1	3.45e-08	0.262575	0.141	0.402	0.000730183	1
CHMP3	3.48e-08	0.334593	0.167	0.449	0.000737843	1
STMP1	3.56e-08	0.366617	0.101	0.328	0.000753081	1
FARSA	3.7e-08	0.251602	0.086	0.3	0.000782966	1
RTN3	3.83e-08	0.298456	0.116	0.357	0.00081072	1
TAF9	4.2e-08	0.268371	0.096	0.316	0.000889944	1
ENDOG1	4.3e-08	0.360065	0.111	0.346	0.000910276	1
NIPSNAP2	4.54e-08	0.392166	0.096	0.316	0.00096199	1
WDR18	4.75e-08	0.289368	0.076	0.278	0.00100501	1
ASL1	5.48e-08	0.29879	0.177	0.461	0.00115942	1
FAM32A	5.48e-08	0.281434	0.111	0.34	0.00115995	1
ECHDC1	5.49e-08	0.260841	0.081	0.286	0.00116211	1
FAM174C	5.61e-08	0.282922	0.167	0.442	0.00118739	1
FAHD11	6.23e-08	0.380393	0.096	0.313	0.00131975	1
MAL2	6.25e-08	0.262584	0.126	0.366	0.00132255	1
MTCH1	6.51e-08	0.425927	0.187	0.482	0.00137846	1
MRPS17	6.54e-08	0.299621	0.086	0.294	0.00138381	1
EI241	6.97e-08	0.274369	0.157	0.423	0.00147504	1
TXNDC17	7.07e-08	0.270679	0.182	0.473	0.00149672	1
FAM136A	7.2e-08	0.289711	0.116	0.349	0.00152411	1
SYPL1	7.43e-08	0.33652	0.141	0.392	0.00157369	1
RPL24	7.61e-08	0.4175	0.838	0.945	0.00161021	1
GALE	8.64e-08	0.31556	0.086	0.293	0.00182871	1
ILVBL1	8.66e-08	0.27144	0.086	0.292	0.00183388	1
CMPK1	8.73e-08	0.416681	0.141	0.395	0.00184889	1
PSMB10	8.76e-08	0.277931	0.237	0.569	0.00185364	1
REXO2	8.95e-08	0.340207	0.106	0.327	0.00189545	1
RPL10A	9.09e-08	0.382624	0.924	0.953	0.00192397	1
LSM2	9.12e-08	0.264159	0.162	0.422	0.00193091	1
AC103702.21	9.42e-08	0.26512	0.131	0.374	0.0019951	1
CTSZ	9.94e-08	0.273567	0.207	0.506	0.00210541	1
SNF8	1.02e-07	0.286995	0.167	0.436	0.00215147	1
MCTS1	1.07e-07	0.346986	0.146	0.4	0.00225795	1
SCO21	1.16e-07	0.318106	0.131	0.372	0.00246333	1
SLIRP	1.17e-07	0.35635	0.136	0.38	0.00247831	1
PPP1CC	1.17e-07	0.396994	0.192	0.487	0.00248003	1
MTX1	1.2e-07	0.287927	0.126	0.36	0.00253361	1
SARNP	1.2e-07	0.266887	0.121	0.352	0.00253878	1
SMS	1.2e-07	0.343827	0.116	0.344	0.00254558	1
RPS6KB2	1.21e-07	0.31141	0.121	0.352	0.00256893	1
PDCD5	1.27e-07	0.368774	0.152	0.409	0.00268055	1
KHDRBS1	1.31e-07	0.269814	0.197	0.491	0.00278153	1
GNG5	1.33e-07	0.260612	0.253	0.598	0.00282014	1
COQ9	1.37e-07	0.308263	0.096	0.306	0.00289586	1
CDK2AP1	1.38e-07	0.261879	0.066	0.251	0.00291896	1
NDUFA2	1.38e-07	0.398043	0.202	0.506	0.00292975	1
FKBP41	1.45e-07	0.356327	0.141	0.392	0.0030781	1
TMEM98	1.61e-07	0.30782	0.076	0.269	0.00340492	1
ITPA	1.63e-07	0.400105	0.136	0.379	0.00344106	1
LTA4H	1.65e-07	0.269554	0.076	0.268	0.00348628	1
AUP1	1.67e-07	0.470956	0.202	0.504	0.00353811	1
CTDSPL1	1.75e-07	0.311825	0.091	0.296	0.00369543	1
NTHL1	1.76e-07	0.297062	0.091	0.296	0.00372389	1
APEH	1.82e-07	0.374198	0.101	0.313	0.00386291	1
AHSA1	1.88e-07	0.266665	0.126	0.357	0.00398306	1
OLA1	2.01e-07	0.284445	0.126	0.358	0.00425075	1
PBDC1	2.02e-07	0.317508	0.111	0.328	0.00426999	1
FDFT1	2.11e-07	0.413747	0.146	0.395	0.00447315	1
AIMP2	2.11e-07	0.388347	0.081	0.275	0.00447349	1
SF3B6	2.19e-07	0.378229	0.207	0.506	0.00462648	1
TMEM123	2.31e-07	0.398031	0.157	0.41	0.00489445	1
FUCA21	2.37e-07	0.329188	0.116	0.338	0.00501852	1
TSPAN151	2.39e-07	0.267964	0.081	0.273	0.00505226	1
LAMTOR5	2.39e-07	0.388178	0.232	0.557	0.00505249	1
NDUFS4	2.44e-07	0.441287	0.152	0.4	0.00516618	1
CCT3	2.47e-07	0.255579	0.227	0.536	0.00522014	1
S100A101	2.59e-07	0.485946	0.768	0.76	0.00547365	1
DLD	2.64e-07	0.341082	0.096	0.301	0.0055882	1
RPL27A	2.74e-07	0.376843	0.919	0.966	0.00580507	1
SLC2A4RG	2.78e-07	0.297519	0.091	0.291	0.00587855	1
LSM5	2.84e-07	0.268308	0.162	0.416	0.00601724	1
MICOS13	2.87e-07	0.311514	0.242	0.567	0.00607964	1
MRPS18B	3.13e-07	0.401928	0.136	0.374	0.00663713	1
MRTO4	3.39e-07	0.474212	0.106	0.318	0.0071712	1
GSTZ1	3.43e-07	0.279995	0.081	0.271	0.00727144	1
CCT21	3.52e-07	0.287249	0.187	0.468	0.00744394	1
ABHD14B	3.52e-07	0.343732	0.177	0.442	0.00746264	1
STIP1	3.55e-07	0.321296	0.111	0.325	0.00751879	1
RNPEP	3.55e-07	0.425494	0.101	0.308	0.00752133	1
PLSCR1	3.61e-07	0.272197	0.076	0.261	0.00763707	1
ZNF22	3.77e-07	0.268037	0.076	0.26	0.00798598	1
CHCHD1	3.95e-07	0.318425	0.136	0.37	0.00835421	1
SRSF9	4.05e-07	0.360069	0.192	0.471	0.00856945	1
POLDIP2	4.18e-07	0.304027	0.101	0.306	0.00884976	1
COX7C	4.24e-07	0.565204	0.697	0.836	0.00897868	1
NIFK	4.28e-07	0.462362	0.141	0.378	0.00907069	1
YIF1A	4.43e-07	0.350607	0.172	0.437	0.00937179	1
SLC22A181	4.44e-07	0.290677	0.116	0.331	0.00940307	1
PPIH	4.48e-07	0.294734	0.091	0.286	0.00947833	1
NDUFAF8	4.56e-07	0.389813	0.157	0.405	0.00965447	1
SNRPG	4.69e-07	0.378096	0.197	0.484	0.00993201	1
NR2F61	5.08e-07	0.326959	0.157	0.404	0.0107529	1
SCO1	5.1e-07	0.271686	0.086	0.276	0.0107899	1
NDUFC1	5.28e-07	0.371856	0.157	0.405	0.0111702	1
POLR2F	5.36e-07	0.351044	0.152	0.397	0.0113567	1
LPCAT3	5.41e-07	0.33323	0.116	0.33	0.0114485	1
COX7A2L	5.49e-07	0.368587	0.197	0.478	0.0116223	1
COMT	5.63e-07	0.286157	0.091	0.286	0.011924	1
ST13	5.85e-07	0.495067	0.212	0.509	0.0123772	1
SLC25A1	6.01e-07	0.27566	0.162	0.407	0.0127267	1
PLEKHJ1	6.37e-07	0.272823	0.217	0.514	0.0134818	1
NSA2	6.61e-07	0.316581	0.202	0.486	0.0139962	1
SEC61G	6.68e-07	0.418696	0.172	0.43	0.0141361	1
EPS8L31	6.75e-07	0.283022	0.146	0.38	0.0142834	1
RPL35A	6.85e-07	0.328222	0.919	0.95	0.014496	1
TOMM22	7.09e-07	0.31798	0.212	0.5	0.0150162	1
BCL7C	7.17e-07	0.34849	0.121	0.336	0.0151852	1
MRPL52	7.75e-07	0.333625	0.157	0.402	0.0164081	1
CNIH4	7.97e-07	0.386821	0.081	0.263	0.0168846	1
NUDC	8e-07	0.281752	0.207	0.491	0.0169337	1
AGR31	8.06e-07	0.346409	0.152	0.387	0.0170666	1
UBAC1	8.27e-07	0.329673	0.091	0.28	0.0175121	1
MRPS26	8.57e-07	0.284459	0.157	0.396	0.018144	1
RBM42	8.62e-07	0.412789	0.106	0.308	0.0182416	1
COX17	8.67e-07	0.262483	0.086	0.27	0.0183588	1
SMIM26	8.76e-07	0.418627	0.141	0.368	0.018544	1
POMP	8.86e-07	0.365395	0.283	0.638	0.0187618	1
FH	9.28e-07	0.503916	0.086	0.272	0.0196422	1
TOMM6	9.44e-07	0.311384	0.247	0.57	0.0199879	1
COX4I11	9.71e-07	0.45826	0.828	0.934	0.0205665	1
AK2	9.72e-07	0.306265	0.167	0.415	0.0205864	1
MRPL34	1.07e-06	0.378921	0.157	0.398	0.0227475	1
PCYT2	1.07e-06	0.363759	0.081	0.26	0.0227536	1
SDHC	1.08e-06	0.373311	0.162	0.407	0.0227875	1
ABHD111	1.08e-06	0.312666	0.146	0.376	0.0228754	1
TOP1	1.12e-06	0.363941	0.172	0.421	0.0237433	1
EIF3M	1.15e-06	0.44577	0.207	0.489	0.0242459	1
RPLP2	1.16e-06	0.263161	0.955	0.973	0.0244806	1
LAMTOR2	1.16e-06	0.386787	0.187	0.451	0.024617	1
EEF1G	1.17e-06	0.382372	0.899	0.942	0.024678	1
STUB1	1.17e-06	0.315909	0.237	0.544	0.0247126	1
PLEK21	1.19e-06	0.367189	0.111	0.314	0.0251962	1
ANAPC11	1.19e-06	0.340957	0.232	0.544	0.0252521	1
PSMA4	1.2e-06	0.357023	0.207	0.491	0.0253422	1
MRPL38	1.2e-06	0.432236	0.167	0.414	0.0254189	1
S100A13	1.22e-06	0.309147	0.076	0.25	0.0258571	1
RPS171	1.24e-06	0.685499	0.677	0.787	0.0261636	1
MLF2	1.24e-06	0.253106	0.212	0.499	0.0262095	1
CYB5A	1.28e-06	0.496846	0.146	0.378	0.0271875	1
VPS25	1.33e-06	0.488113	0.131	0.35	0.02815	1
MRPL40	1.33e-06	0.366448	0.116	0.321	0.028236	1
DNAJC8	1.35e-06	0.399639	0.182	0.436	0.0286297	1
PQBP1	1.36e-06	0.324244	0.121	0.329	0.0287096	1
TPGS2	1.44e-06	0.280866	0.086	0.266	0.030442	1
PSMC1	1.45e-06	0.405419	0.167	0.41	0.0308014	1
AAMP	1.48e-06	0.385736	0.111	0.311	0.0313231	1
CASP61	1.49e-06	0.361939	0.121	0.332	0.0316141	1
DENND101	1.5e-06	0.253879	0.106	0.301	0.0318097	1
MRPL18	1.51e-06	0.481591	0.126	0.34	0.0318887	1
MRPL51	1.52e-06	0.47394	0.207	0.485	0.0321994	1
ZCRB1	1.55e-06	0.366976	0.111	0.308	0.0327577	1
LAGE3	1.57e-06	0.315829	0.106	0.301	0.0331358	1
GMPPB	1.64e-06	0.275679	0.091	0.273	0.0346701	1
MTCH2	1.77e-06	0.341286	0.182	0.433	0.0373939	1
HOXB7	1.81e-06	0.384341	0.081	0.256	0.0383599	1
SDHD	1.94e-06	0.276968	0.106	0.299	0.0411695	1
CISD2	2e-06	0.415659	0.096	0.281	0.0423419	1
TMED3	2.04e-06	0.421494	0.136	0.353	0.0431175	1
SEPHS2	2.06e-06	0.428918	0.131	0.344	0.0436023	1
PUF60	2.15e-06	0.345778	0.207	0.481	0.0455719	1
FKBP3	2.18e-06	0.347436	0.126	0.334	0.0460878	1
PGAM1	2.21e-06	0.330378	0.136	0.351	0.0467756	1
RPS13	2.27e-06	0.334055	0.919	0.957	0.047956	1
BRI3	2.27e-06	0.383095	0.227	0.511	0.0479717	1
HSPB1	2.28e-06	0.280687	0.162	0.387	0.0483583	1
NDUFB6	2.31e-06	0.266134	0.116	0.314	0.0488772	1
CDC42EP11	2.34e-06	0.256782	0.096	0.279	0.049581	1
HNRNPA0	2.38e-06	0.295388	0.237	0.533	0.0502842	1
HDHD3	2.38e-06	0.449418	0.141	0.359	0.0504239	1
FDPS	2.39e-06	0.327356	0.227	0.512	0.0505658	1
MRPL11	2.51e-06	0.421473	0.187	0.446	0.0531355	1
FKBP1A	2.6e-06	0.306958	0.258	0.568	0.0550673	1
MRPL2	2.71e-06	0.432372	0.126	0.333	0.0574336	1
SNRPF	2.76e-06	0.444758	0.182	0.435	0.0583773	1
TRMT112	2.78e-06	0.2923	0.136	0.344	0.0587789	1
IDH3A	2.78e-06	0.384228	0.086	0.26	0.0588492	1
ENOSF1	2.96e-06	0.250026	0.106	0.297	0.0625747	1
H1F0	3.04e-06	0.261201	0.081	0.25	0.064434	1
IDH3G	3.09e-06	0.425941	0.197	0.461	0.065439	1
DPM3	3.09e-06	0.443095	0.131	0.34	0.0655203	1
METTL23	3.14e-06	0.27245	0.086	0.259	0.0665104	1
CTBP21	3.14e-06	0.434248	0.136	0.351	0.0665134	1
RPL34	3.15e-06	0.281585	0.904	0.963	0.0666512	1
PXMP21	3.16e-06	0.331714	0.152	0.376	0.0669996	1
DDAH2	3.24e-06	0.363421	0.141	0.355	0.0685156	1
TMEM147	3.43e-06	0.494564	0.192	0.453	0.0725346	1
ACOT7	3.45e-06	0.325873	0.106	0.293	0.0730067	1
SLC25A51	3.5e-06	0.621086	0.626	0.707	0.074164	1
ECI2	3.61e-06	0.444693	0.157	0.388	0.076515	1
PSMA3	3.65e-06	0.476276	0.167	0.405	0.0772604	1
LAD11	3.69e-06	0.345278	0.152	0.377	0.0780212	1
PPP1CA	3.78e-06	0.252797	0.308	0.651	0.0799514	1
DCAF11	3.94e-06	0.388108	0.106	0.293	0.0833222	1
GLRX5	3.96e-06	0.257339	0.167	0.399	0.0837952	1
PRMT1	3.97e-06	0.386114	0.222	0.501	0.0841126	1
GNL3	4e-06	0.49302	0.131	0.34	0.084665	1
NDUFS21	4.01e-06	0.377202	0.202	0.463	0.0849223	1
PRDX3	4.2e-06	0.419107	0.146	0.367	0.0888759	1
KRT81	4.27e-06	0.283936	0.843	0.701	0.0904944	1
GIPC1	4.34e-06	0.354864	0.182	0.428	0.0918742	1
HADHB	4.45e-06	0.426995	0.157	0.382	0.0942429	1
CD91	4.59e-06	0.833033	0.556	0.544	0.0971556	1
HSD17B4	4.63e-06	0.306408	0.096	0.274	0.0979989	1
CCT8	4.69e-06	0.353244	0.227	0.507	0.0993631	1
MGMT	4.77e-06	0.520659	0.167	0.402	0.100979	1
NDUFA8	4.77e-06	0.46305	0.167	0.398	0.101034	1
BZW2	4.99e-06	0.417544	0.157	0.381	0.105659	1
MRPL47	5.48e-06	0.418841	0.121	0.317	0.116105	1
ISOC2	5.53e-06	0.499658	0.172	0.41	0.117016	1
FIS1	5.87e-06	0.332038	0.273	0.589	0.124243	1
CEBPD	6e-06	0.357612	0.116	0.305	0.127011	1
SERINC21	6.04e-06	0.329086	0.157	0.377	0.127847	1
NELFE	6.09e-06	0.263946	0.146	0.359	0.128915	1
MRPL20	6.5e-06	0.295707	0.268	0.582	0.137609	1
RPP21	6.64e-06	0.282169	0.167	0.394	0.14048	1
MRPL58	6.69e-06	0.340761	0.086	0.251	0.141629	1
SNRPE	6.72e-06	0.395706	0.217	0.494	0.142194	1
TECR	6.83e-06	0.359686	0.242	0.534	0.144689	1
CHCHD101	6.87e-06	0.612082	0.646	0.72	0.145476	1
SDHA	6.88e-06	0.372706	0.187	0.431	0.14566	1
RPIA	6.94e-06	0.391046	0.086	0.253	0.146876	1
PSMG3	6.98e-06	0.416285	0.101	0.278	0.147724	1
YWHAQ	7.02e-06	0.28679	0.237	0.518	0.148596	1
CHMP1A	7.07e-06	0.261577	0.131	0.329	0.149691	1
NUDT8	7.47e-06	0.36807	0.121	0.313	0.158251	1
CCL15	7.55e-06	0.295602	0.086	0.25	0.159909	1
CNIH1	7.61e-06	0.367338	0.106	0.287	0.161015	1
PRXL2A1	7.62e-06	0.329177	0.162	0.384	0.161414	1
MYB1	7.67e-06	0.299665	0.086	0.252	0.162438	1
HACD3	7.81e-06	0.373181	0.131	0.332	0.165275	1
MRPS11	7.83e-06	0.375381	0.126	0.321	0.165725	1
SFXN4	8.07e-06	0.252295	0.086	0.251	0.170816	1
MRPL46	8.11e-06	0.281292	0.101	0.276	0.171805	1
PDHA11	8.39e-06	0.313637	0.192	0.439	0.177543	1
CD1511	8.45e-06	0.254914	0.247	0.529	0.178901	1
HMGB3	8.51e-06	0.529097	0.111	0.296	0.180249	1
BAX	8.72e-06	0.256135	0.227	0.491	0.184521	1
FLOT1	8.78e-06	0.43006	0.177	0.412	0.185845	1
SLC25A10	9.19e-06	0.404561	0.101	0.276	0.194608	1
MT1F1	9.27e-06	0.316854	0.146	0.352	0.196185	1
MPLKIP	9.46e-06	0.346606	0.111	0.293	0.200264	1
ALG3	9.68e-06	0.435733	0.136	0.339	0.205007	1
PPA21	9.9e-06	0.377918	0.126	0.32	0.209649	1
TMEM54	9.95e-06	0.703375	0.515	0.517	0.210693	1
RPL6	9.98e-06	0.372078	0.904	0.951	0.211323	1
ATOX1	1.02e-05	0.358291	0.152	0.362	0.216696	1
CLDN31	1.04e-05	0.374065	0.768	0.613	0.221041	1
BACE21	1.05e-05	0.339589	0.131	0.327	0.222647	1
HSD17B11	1.06e-05	0.371082	0.182	0.419	0.22399	1
PIN1	1.07e-05	0.335921	0.182	0.415	0.225765	1
KRTCAP2	1.07e-05	0.422383	0.278	0.603	0.226437	1
GPR1601	1.07e-05	0.329263	0.131	0.328	0.226859	1
MGST2	1.1e-05	0.359624	0.157	0.373	0.23302	1
CLNS1A	1.1e-05	0.406561	0.146	0.356	0.233501	1
PAM16	1.13e-05	0.455663	0.121	0.312	0.238728	1
ACP1	1.15e-05	0.506246	0.197	0.451	0.243564	1
UQCR10	1.17e-05	0.757343	0.591	0.71	0.247866	1
HSBP1	1.17e-05	0.521381	0.212	0.473	0.248251	1
SH3YL1	1.18e-05	0.392454	0.152	0.364	0.249568	1
POLR2G	1.23e-05	0.36452	0.157	0.372	0.260179	1
VDAC3	1.24e-05	0.370915	0.212	0.473	0.262717	1
TMEM97	1.26e-05	0.359198	0.091	0.255	0.265757	1
PMPCB	1.27e-05	0.401896	0.116	0.298	0.269928	1
COPS3	1.28e-05	0.321322	0.126	0.317	0.271258	1
SNRNP70	1.31e-05	0.442795	0.197	0.443	0.276816	1
C1orf35	1.33e-05	0.430191	0.096	0.263	0.2807	1
UCHL3	1.36e-05	0.398877	0.106	0.281	0.288892	1
HINT2	1.41e-05	0.356296	0.152	0.359	0.298318	1
COA4	1.45e-05	0.522563	0.172	0.4	0.307418	1
PSMD8	1.46e-05	0.31074	0.303	0.642	0.308843	1
PSMA5	1.47e-05	0.461178	0.202	0.456	0.311892	1
LGALS3BP1	1.51e-05	0.263167	0.212	0.457	0.320523	1
MRPL35	1.53e-05	0.305361	0.101	0.269	0.323349	1
AGR21	1.6e-05	0.508964	0.621	0.524	0.338216	1
PSMD6	1.63e-05	0.525363	0.106	0.28	0.345222	1
SAP18	1.64e-05	0.355794	0.313	0.653	0.347333	1
MAOA1	1.68e-05	0.340819	0.167	0.385	0.354917	1
ZNHIT1	1.74e-05	0.328568	0.258	0.552	0.367851	1
UBE2S	1.83e-05	0.352692	0.197	0.43	0.388212	1
MRPS36	1.97e-05	0.554564	0.116	0.296	0.416589	1
EIF3H	2e-05	0.29717	0.293	0.618	0.422531	1
DENR	2.01e-05	0.559136	0.096	0.26	0.425457	1
AKR1A1	2.06e-05	0.422497	0.197	0.44	0.437162	1
STX10	2.13e-05	0.294774	0.116	0.292	0.450201	1
CD59	2.14e-05	0.368184	0.207	0.453	0.45316	1
QARS1	2.2e-05	0.478244	0.192	0.43	0.466413	1
MZT2A	2.21e-05	0.401785	0.242	0.519	0.468552	1
THOC7	2.29e-05	0.461334	0.167	0.382	0.484385	1
NQO1	2.29e-05	0.397385	0.116	0.293	0.484954	1
SNRPA1	2.32e-05	0.49749	0.141	0.336	0.490945	1
AKR1B101	2.32e-05	0.351046	0.136	0.325	0.491434	1
ENY2	2.41e-05	0.461011	0.207	0.456	0.509642	1
GCHFR	2.49e-05	0.482983	0.141	0.337	0.527454	1
EEF1B2	2.51e-05	0.383486	0.843	0.92	0.53068	1
URAD1	2.51e-05	0.430957	0.136	0.326	0.530848	1
NAA38	2.51e-05	0.484693	0.207	0.456	0.532324	1
MRPL13	2.54e-05	0.462254	0.126	0.311	0.537776	1
MRPS351	2.55e-05	0.419038	0.162	0.374	0.539035	1
TCEA31	2.57e-05	0.334191	0.192	0.423	0.54423	1
CDX21	2.71e-05	0.360818	0.187	0.412	0.572906	1
NSFL1C	2.73e-05	0.498009	0.131	0.319	0.577162	1
NDUFB4	2.78e-05	0.544809	0.242	0.523	0.589461	1
SLC25A39	2.82e-05	0.478375	0.217	0.473	0.597372	1
MAPK131	2.85e-05	0.425069	0.131	0.316	0.604212	1
UQCC2	2.92e-05	0.487724	0.136	0.327	0.618619	1
ALG5	2.94e-05	0.487824	0.116	0.291	0.623277	1
NDUFA9	3e-05	0.390534	0.207	0.456	0.635574	1
HNRNPF	3.06e-05	0.276761	0.258	0.545	0.647768	1
MRPL231	3.18e-05	0.421251	0.202	0.449	0.673137	1
CARHSP1	3.44e-05	0.398761	0.182	0.397	0.728929	1
EBPL1	3.49e-05	0.530348	0.146	0.345	0.739061	1
BLVRB	3.59e-05	0.485738	0.212	0.46	0.760408	1
SUCLG21	3.72e-05	0.359832	0.207	0.449	0.788566	1
CCT5	3.76e-05	0.543152	0.212	0.456	0.795862	1
RTRAF	3.83e-05	0.406261	0.298	0.616	0.811212	1
ILF2	3.85e-05	0.383081	0.192	0.426	0.815114	1
PTGES2	3.85e-05	0.607302	0.167	0.381	0.815957	1
CISD1	3.89e-05	0.506636	0.136	0.322	0.822742	1
EBP	4.03e-05	0.440546	0.202	0.438	0.853805	1
TRAPPC2L	4.16e-05	0.422532	0.177	0.393	0.879829	1
ZNF787	4.18e-05	0.469983	0.152	0.351	0.884413	1
GOT1	4.6e-05	0.38614	0.121	0.296	0.973401	1
GADD45GIP1	4.64e-05	0.596173	0.247	0.527	0.98329	1
FERMT11	4.67e-05	0.505052	0.146	0.338	0.987934	1
TXN2	4.78e-05	0.471512	0.232	0.493	1	1
MAZ	4.8e-05	0.334631	0.237	0.503	1	1
BUB3	4.97e-05	0.48206	0.192	0.417	1	1
TXNDC12	5.04e-05	0.330946	0.136	0.317	1	1
PAICS	5.16e-05	0.472263	0.126	0.304	1	1
SIVA1	5.28e-05	0.348857	0.258	0.537	1	1
LEFTY11	5.89e-05	0.299031	0.111	0.272	1	1
GSS	5.97e-05	0.437486	0.146	0.336	1	1
LSM6	6.12e-05	0.414768	0.111	0.274	1	1
DMAC11	6.2e-05	0.496444	0.202	0.435	1	1
SNRPA	6.31e-05	0.307919	0.131	0.308	1	1
AHCY1	6.9e-05	0.387892	0.162	0.364	1	1
CMBL1	7.15e-05	0.364043	0.207	0.436	1	1
PPP1R7	7.27e-05	0.449274	0.182	0.394	1	1
PARL	7.27e-05	0.536724	0.152	0.342	1	1
CKMT1A	7.37e-05	0.379718	0.121	0.29	1	1
ACAT1	7.43e-05	0.451244	0.121	0.29	1	1
PPDPF	7.61e-05	0.618646	0.641	0.784	1	1
C1orf43	7.86e-05	0.436814	0.197	0.42	1	1
NDUFC2	8.69e-05	0.340354	0.283	0.572	1	1
MRPL36	8.72e-05	0.391336	0.126	0.295	1	1
NME4	8.77e-05	0.47027	0.111	0.27	1	1
UBE2A	9.13e-05	0.404688	0.111	0.268	1	1
MRPS7	9.53e-05	0.606226	0.202	0.433	1	1
TMEM176B1	9.6e-05	0.2796	0.222	0.461	1	1
ACAT2	9.82e-05	0.557451	0.121	0.287	1	1
ZDHHC12	9.89e-05	0.486991	0.162	0.356	1	1
ARPC4	0.000100429	0.282032	0.318	0.631	1	1
HADH	0.000100749	0.541864	0.182	0.393	1	1
PSMB8	0.000102723	0.276613	0.288	0.579	1	1
RPL9	0.000103761	0.263367	0.929	0.969	1	1
ADH51	0.00010452	0.387129	0.227	0.477	1	1
MRPL22	0.000107666	0.661044	0.157	0.351	1	1
MRPS9	0.000110207	0.378432	0.121	0.284	1	1
NDUFA7	0.0001139	0.546108	0.197	0.421	1	1
DTYMK	0.000114818	0.447239	0.131	0.301	1	1
ATP5MC11	0.000123878	1.03152	0.54	0.613	1	1
MRPL16	0.000132651	0.649882	0.131	0.301	1	1
LAPTM4A	0.000141132	0.54728	0.212	0.448	1	1
MRPL141	0.000144657	0.39203	0.237	0.492	1	1
SLC39A4	0.000148996	0.401179	0.136	0.308	1	1
ANAPC15	0.000149065	0.470185	0.157	0.342	1	1
ATP1A11	0.00015852	0.272938	0.273	0.542	1	1
PFDN6	0.00015922	0.659233	0.157	0.344	1	1
CALM3	0.000161577	0.318747	0.278	0.544	1	1
DCXR	0.000162516	0.488661	0.247	0.504	1	1
MRPS12	0.000164938	0.512849	0.232	0.48	1	1
SDHB	0.000167661	0.462897	0.157	0.339	1	1
PPP1R16A1	0.000168169	0.616328	0.141	0.316	1	1
ATP5PF	0.000177942	0.912084	0.535	0.657	1	1
TRAP1	0.000181487	0.643884	0.152	0.335	1	1
ECI1	0.000185005	0.438543	0.232	0.473	1	1
MVP1	0.000186249	0.393463	0.242	0.489	1	1
RPL39	0.000187743	0.251727	0.924	0.956	1	1
EIF3D	0.000188806	0.446654	0.258	0.527	1	1
AP1M21	0.000197575	0.516056	0.157	0.341	1	1
UQCC3	0.000203774	0.579729	0.172	0.367	1	1
COX7A2	0.000206522	0.720455	0.581	0.721	1	1
PSMA6	0.000207915	0.510829	0.253	0.51	1	1
MRPL41	0.000212514	0.346716	0.288	0.567	1	1
RARRES1	0.000228161	0.644108	0.126	0.286	1	1
METTL26	0.000244034	0.520606	0.217	0.448	1	1
EPCAM1	0.000255011	0.40344	0.672	0.595	1	1
KRTCAP31	0.000262369	0.592829	0.167	0.357	1	1
CDC123	0.00027402	0.474542	0.136	0.298	1	1
RBX1	0.000274712	0.457975	0.263	0.528	1	1
CDK4	0.000277021	0.492579	0.121	0.276	1	1
MRPL27	0.000287871	0.529635	0.232	0.476	1	1
SPINT21	0.000294122	0.416825	0.242	0.485	1	1
GMNN1	0.000302932	0.469437	0.167	0.349	1	1
GGCT	0.000314251	0.514902	0.187	0.385	1	1
TMEM258	0.000321994	0.404195	0.258	0.519	1	1
NDUFA6	0.000330628	0.393163	0.263	0.522	1	1
CLDN15	0.000338968	0.424186	0.116	0.263	1	1
SNRPC	0.00033921	0.70048	0.207	0.427	1	1
COX5B1	0.000349411	0.510554	0.616	0.754	1	1
PSMB51	0.000351847	0.417965	0.232	0.461	1	1
NDUFAF3	0.000368258	0.575567	0.217	0.444	1	1
EIF4EBP1	0.000393868	0.484801	0.177	0.369	1	1
CENPV	0.000394415	0.517027	0.146	0.313	1	1
SNU13	0.000395935	0.299996	0.323	0.638	1	1
RPL37A	0.000398946	0.308571	0.818	0.941	1	1
NDUFA12	0.000399414	0.54076	0.258	0.51	1	1
ATP5F1D	0.000402973	0.528906	0.667	0.806	1	1
MACROD1	0.00040555	0.617072	0.136	0.296	1	1
BANF1	0.000411657	0.424719	0.263	0.525	1	1
ATP5IF1	0.000413131	0.88791	0.54	0.654	1	1
FAM162A1	0.000423882	0.35433	0.247	0.493	1	1
PFKL	0.000433777	0.377238	0.247	0.485	1	1
MRPL4	0.000443624	0.545586	0.207	0.42	1	1
SSBP1	0.000458035	0.507904	0.263	0.523	1	1
NUDT1	0.000477354	0.334376	0.121	0.265	1	1
SRP9	0.000478781	0.516037	0.227	0.456	1	1
PKM	0.000478991	0.353315	0.303	0.587	1	1
HMGN2	0.000484642	0.899298	0.571	0.692	1	1
MRPS24	0.000486194	0.343162	0.278	0.55	1	1
WDR34	0.000497922	0.41867	0.111	0.25	1	1
ID31	0.000501826	0.338348	0.263	0.495	1	1
MT2A	0.000515513	0.824895	0.51	0.539	1	1
NUCKS1	0.000517808	0.420694	0.273	0.524	1	1
ANP32A	0.000543647	0.543626	0.222	0.443	1	1
JTB	0.000551327	0.287859	0.308	0.602	1	1
TIMM8B	0.000568365	0.668282	0.212	0.428	1	1
JPT1	0.000616593	0.267217	0.338	0.63	1	1
CBLC	0.000636944	0.632348	0.141	0.3	1	1
DHRS111	0.000689358	0.477186	0.202	0.401	1	1
POLR2I	0.000706932	0.560887	0.232	0.461	1	1
NHP2	0.00072064	0.561595	0.258	0.512	1	1
TOMM5	0.00072244	0.640145	0.237	0.473	1	1
MRPS2	0.000783057	0.662493	0.162	0.333	1	1
TMEM106C	0.000791261	0.415746	0.207	0.405	1	1
NDUFS3	0.000818181	0.578373	0.247	0.489	1	1
PPP1R14B1	0.000877327	0.3934	0.293	0.566	1	1
ANXA21	0.000884761	0.544528	0.652	0.662	1	1
ZNF5931	0.000960282	0.58021	0.227	0.448	1	1
PEBP11	0.000974638	0.73773	0.551	0.636	1	1
HNRNPA3	0.000974808	0.43546	0.354	0.664	1	1
HDGF1	0.000997633	0.393011	0.247	0.473	1	1
PGRMC1	0.00101699	0.577701	0.197	0.387	1	1
ALKBH7	0.00103774	0.41551	0.303	0.588	1	1
METTL5	0.00104859	0.468504	0.131	0.275	1	1
COMTD1	0.00106006	0.499033	0.222	0.433	1	1
COX7B	0.00110405	0.822716	0.525	0.646	1	1
BEX3	0.00111497	0.637426	0.141	0.293	1	1
CBR11	0.00118703	0.639028	0.167	0.335	1	1
NDUFA101	0.00123706	0.549489	0.258	0.493	1	1
UXT	0.00141069	0.470717	0.313	0.591	1	1
PHB1	0.00142811	0.975508	0.485	0.575	1	1
NDUFV2	0.00149852	0.42716	0.263	0.501	1	1
POLD2	0.00163142	0.611495	0.162	0.321	1	1
RPA3	0.00163782	0.469927	0.126	0.26	1	1
CSNK2B	0.00164887	0.624352	0.258	0.5	1	1
TRIR	0.00173114	0.268501	0.374	0.709	1	1
XRCC6	0.00175222	0.353032	0.318	0.605	1	1
PCBD1	0.00200639	0.492355	0.217	0.416	1	1
C19orf48	0.00208369	0.516348	0.131	0.265	1	1
MT1X1	0.00211129	0.588735	0.202	0.377	1	1
CACYBP	0.00215888	0.619762	0.197	0.377	1	1
SNRPD2	0.00222793	0.361703	0.343	0.641	1	1
SRPK11	0.00232424	0.557232	0.222	0.429	1	1
HMGB2	0.00232673	0.278762	0.167	0.311	1	1
PSME1	0.00242414	0.426454	0.369	0.692	1	1
NME11	0.0024475	0.560367	0.222	0.421	1	1
KIF22	0.0026093	0.472905	0.131	0.261	1	1
PSMA2	0.00266591	0.422065	0.298	0.557	1	1
GSTO1	0.00275339	0.412488	0.273	0.509	1	1
HIGD2A	0.00281034	0.334211	0.354	0.657	1	1
MRPS341	0.00285473	0.539246	0.273	0.516	1	1
DUT	0.00298386	0.542398	0.182	0.344	1	1
VPS29	0.00333863	0.610922	0.222	0.42	1	1
ACTG11	0.00352613	0.263736	0.944	0.97	1	1
PSMB6	0.00384367	0.425247	0.303	0.557	1	1
MGST31	0.00389342	0.281274	0.318	0.568	1	1
COX8A	0.00394902	0.616727	0.581	0.712	1	1
LSM4	0.00407156	0.646314	0.258	0.481	1	1
IDH2	0.00417711	0.547462	0.268	0.494	1	1
PPP1R14D1	0.00421347	0.457589	0.187	0.345	1	1
ANP32B	0.00424438	0.438581	0.318	0.587	1	1
PYCARD1	0.00432613	0.495171	0.278	0.504	1	1
DYNLL1	0.00438694	0.65106	0.566	0.705	1	1
OLFM41	0.00444909	0.918855	0.369	0.331	1	1
KPNA2	0.00471549	0.631066	0.136	0.263	1	1
TSPO1	0.005021	0.552076	0.535	0.621	1	1
LDHA	0.00515404	0.308274	0.379	0.671	1	1
HMGN1	0.00527169	0.379528	0.384	0.68	1	1
CALML41	0.00581359	0.644467	0.217	0.399	1	1
CKS1B	0.00583805	0.560193	0.157	0.292	1	1
GHITM	0.00590689	0.527066	0.303	0.556	1	1
STAP2	0.00600542	0.600389	0.227	0.411	1	1
ACADS1	0.00609879	0.456231	0.247	0.445	1	1
IGFBP21	0.00629571	0.814668	0.439	0.472	1	1
H2AFJ	0.00649814	0.618237	0.283	0.512	1	1
MARCKSL11	0.00679812	0.472168	0.278	0.489	1	1
MRPS21	0.00692831	0.631492	0.263	0.483	1	1
NDRG21	0.00699309	0.721963	0.197	0.365	1	1
TIMM131	0.00701306	0.857848	0.449	0.538	1	1
COPE	0.00739635	0.372149	0.369	0.677	1	1
ARL6IP1	0.00784729	0.535331	0.308	0.54	1	1
LSM3	0.00810173	0.58719	0.258	0.466	1	1
NDUFB7	0.00903263	0.400506	0.354	0.636	1	1
DCTPP1	0.0092415	0.656524	0.242	0.438	1	1
DECR1	0.00942383	0.833041	0.217	0.395	1	1
EIF4A1	0.00975377	0.415181	0.641	0.834	1	1
CD7	1.2e-203	3.78627	0.995	0.109	2.54e-199	2
CCL5	2.73e-192	3.83024	0.995	0.12	5.77e-188	2
KLRC2	6.33e-192	2.51787	0.801	0.04	1.34e-187	2
NKG7	2.92e-184	2.94424	0.929	0.082	6.19e-180	2
TRDC	6.71e-171	2.8075	0.765	0.044	1.42e-166	2
TIGIT	7.97e-166	2.5264	0.776	0.054	1.69e-161	2
GZMB	3.69e-152	2.55715	0.673	0.036	7.82e-148	2
CD247	5.16e-151	2.65648	0.791	0.074	1.09e-146	2
GZMA	9.41e-151	3.98155	0.781	0.071	1.99e-146	2
HOPX	8.06e-141	2.12006	0.709	0.057	1.71e-136	2
KIR2DL4	1.32e-138	2.00438	0.577	0.025	2.8e-134	2
CD96	1.44e-137	2.20824	0.765	0.075	3.04e-133	2
KLRC3	4e-137	1.75255	0.561	0.023	8.46e-133	2
CD3D	4.27e-134	2.3863	0.923	0.14	9.04e-130	2
SLA2	2.24e-130	1.87957	0.577	0.031	4.74e-126	2
CST7	8.82e-128	2.15129	0.781	0.09	1.87e-123	2
SAMSN1	1.73e-126	2.30702	0.806	0.11	3.67e-122	2
HCST	1.52e-125	2.21117	0.878	0.14	3.22e-121	2
FCER1G	2.06e-125	2.22916	0.612	0.041	4.37e-121	2
CTSW	2.64e-120	2.02674	0.668	0.062	5.59e-116	2
SYTL3	7.26e-119	2.06929	0.735	0.087	1.54e-114	2
TRGC1	2.08e-118	2.03153	0.556	0.034	4.4e-114	2
CD160	1.26e-115	1.58346	0.505	0.024	2.66e-111	2
IL2RB	7.85e-115	1.63578	0.556	0.037	1.66e-110	2
CD3E	4.29e-113	1.94093	0.827	0.125	9.07e-109	2
GPR65	1.01e-111	1.71989	0.643	0.063	2.14e-107	2
RGS1	2.45e-110	2.02394	0.781	0.116	5.19e-106	2
KLRD1	7.87e-109	1.71492	0.52	0.033	1.67e-104	2
EVL	4.75e-105	2.06709	0.878	0.184	1e-100	2
TYROBP	5.1e-105	2.10911	0.561	0.044	1.08e-100	2
SRGN	5.16e-104	1.9191	0.954	0.21	1.09e-99	2
FYN	6.8e-103	1.78004	0.765	0.112	1.44e-98	2
MAP3K8	1.35e-102	2.021	0.694	0.102	2.86e-98	2
PTPRC	2.9e-102	2.0106	0.918	0.206	6.13e-98	2
PTPN22	1.5e-101	1.75383	0.628	0.071	3.17e-97	2
TMIGD2	1.65e-101	1.7141	0.531	0.041	3.5e-97	2
LINC01871	3.27e-101	1.66129	0.556	0.048	6.93e-97	2
LDLRAD4	3.76e-100	2.19376	0.719	0.125	7.97e-96	2
CD3G	3.72e-97	1.7992	0.704	0.1	7.87e-93	2
TRGC2	9.44e-97	1.98591	0.52	0.043	2e-92	2
ENTPD1	1.19e-96	1.66013	0.571	0.059	2.53e-92	2
PRF1	6.48e-96	1.66113	0.48	0.034	1.37e-91	2
ITGA1	8.22e-96	2.10955	0.643	0.098	1.74e-91	2
KRT86	8.66e-96	1.53491	0.398	0.016	1.83e-91	2
IL32	2.76e-95	2.38152	0.98	0.412	5.84e-91	2
PLAAT4	8.88e-95	2.12191	0.832	0.201	1.88e-90	2
CREM	2.57e-94	2.14197	0.857	0.21	5.45e-90	2
PRKCH	1.96e-92	1.60407	0.582	0.065	4.14e-88	2
TMSB4X	7.71e-92	1.8711	1	0.953	1.63e-87	2
SH2D2A	9.32e-90	1.71026	0.612	0.082	1.97e-85	2
MATK	2.51e-88	1.35915	0.434	0.027	5.32e-84	2
ARHGDIB	3.37e-87	1.74073	0.934	0.249	7.13e-83	2
ZNF331	5.99e-84	1.94778	0.75	0.161	1.27e-79	2
KLRK1	2.03e-83	1.49583	0.49	0.047	4.29e-79	2
LCK	2.77e-82	1.65569	0.653	0.103	5.86e-78	2
ARHGAP9	2.57e-81	1.54456	0.592	0.083	5.44e-77	2
PIK3R1	1.53e-80	2.14235	0.816	0.265	3.23e-76	2
CLIC3	3.48e-79	1.64879	0.383	0.024	7.38e-75	2
CD52	4.41e-78	1.58184	0.939	0.246	9.34e-74	2
SKAP1	1.43e-77	1.53487	0.561	0.078	3.03e-73	2
TNFRSF18	1.15e-76	1.83405	0.48	0.054	2.43e-72	2
TRBC1	3.89e-76	1.86495	0.602	0.089	8.23e-72	2
RAC2	2e-74	1.68485	0.755	0.185	4.23e-70	2
TRBC2	4.37e-73	1.5042	0.709	0.137	9.24e-69	2
CLEC2B	1.15e-72	1.65948	0.551	0.083	2.44e-68	2
CORO1A	6.9e-72	1.62888	0.832	0.215	1.46e-67	2
GYPC	8.55e-71	1.45314	0.735	0.162	1.81e-66	2
LSP1	3.52e-69	1.50775	0.709	0.154	7.46e-65	2
HCLS1	2.85e-68	1.41344	0.592	0.106	6.04e-64	2
LAYN	7.32e-67	1.24027	0.321	0.019	1.55e-62	2
ACAP1	1.19e-66	1.44255	0.684	0.145	2.53e-62	2
CLEC2D	2.42e-66	1.55216	0.612	0.117	5.12e-62	2
MSN	3.64e-66	1.44189	0.643	0.13	7.71e-62	2
ITGB7	6.39e-64	1.25059	0.418	0.048	1.35e-59	2
LCP1	2.58e-62	1.36822	0.673	0.145	5.47e-58	2
LINC-PINT	5.8e-62	1.5296	0.842	0.29	1.23e-57	2
ATP8B4	3.56e-60	0.908976	0.27	0.014	7.54e-56	2
NR3C1	1.39e-59	1.51531	0.592	0.132	2.93e-55	2
ALOX5AP	1.4e-58	1.25511	0.531	0.092	2.96e-54	2
ZEB2	1.85e-58	1.39379	0.495	0.081	3.91e-54	2
SPRY1	6.05e-58	1.47565	0.469	0.079	1.28e-53	2
PLAAT3	1.07e-55	1.0319	0.337	0.033	2.26e-51	2
TRG-AS1	1.1e-55	1.09943	0.311	0.026	2.33e-51	2
ABHD17A	8.36e-55	1.61281	0.765	0.347	1.77e-50	2
LY6E	1.17e-54	1.17338	0.505	0.093	2.47e-50	2
NR4A2	1.09e-53	1.75196	0.791	0.362	2.31e-49	2
TXK	2.64e-53	1.01298	0.27	0.019	5.6e-49	2
INPP5D	2.82e-53	1.17149	0.49	0.086	5.97e-49	2
TRAC	4.92e-52	1.05087	0.612	0.133	1.04e-47	2
LGALS1	2e-51	1.77594	0.561	0.128	4.23e-47	2
B2M	5.78e-51	0.869595	1	0.972	1.22e-46	2
LAT2	2.76e-50	1.0449	0.367	0.047	5.84e-46	2
RPS19	9.39e-50	0.698115	1	0.973	1.99e-45	2
VIM	9.43e-50	1.10919	0.745	0.216	2e-45	2
METRNL	2.1e-48	1.86697	0.786	0.439	4.46e-44	2
KLRB1	3.71e-47	1.21626	0.459	0.081	7.86e-43	2
LEPROTL1	1e-46	1.54893	0.765	0.393	2.12e-42	2
CNOT6L	1.13e-46	1.61529	0.663	0.248	2.4e-42	2
CCL3L1	1.44e-46	0.739376	0.296	0.03	3.04e-42	2
CBLB	1.76e-46	1.31924	0.474	0.107	3.72e-42	2
SIRPG	4.7e-46	0.87437	0.286	0.028	9.96e-42	2
GNAI2	3.09e-45	1.32134	0.689	0.238	6.53e-41	2
TNFAIP3	5.39e-45	1.05744	0.663	0.216	1.14e-40	2
TBC1D10C	5.35e-44	1.06887	0.439	0.083	1.13e-39	2
ACP5	7.98e-44	1.15667	0.423	0.082	1.69e-39	2
CXCR6	1.84e-43	0.980978	0.25	0.021	3.89e-39	2
AL031280.1	2.83e-42	0.89272	0.25	0.024	6e-38	2
JAK1	1.24e-41	1.43031	0.776	0.445	2.61e-37	2
IKZF3	4.79e-41	1.08535	0.423	0.084	1.01e-36	2
DOK2	7.88e-41	1.00921	0.362	0.059	1.67e-36	2
PIP4K2A	1.17e-40	1.2233	0.459	0.112	2.48e-36	2
ASB2	1.32e-40	0.846605	0.25	0.024	2.79e-36	2
RPLP1	2.04e-40	0.571138	1	0.986	4.32e-36	2
PTPN7	4.97e-40	1.07428	0.398	0.077	1.05e-35	2
CYTIP	9.98e-40	1.14538	0.515	0.133	2.11e-35	2
GPR171	1.33e-39	0.960227	0.286	0.036	2.81e-35	2
TNFRSF1B	1.85e-38	1.17807	0.454	0.112	3.91e-34	2
WIPF1	1.43e-37	1.08008	0.454	0.108	3.02e-33	2
HLA-B	3.2e-37	0.762005	0.995	0.893	6.78e-33	2
ARPC2	3.89e-37	1.04306	0.908	0.734	8.25e-33	2
STAT4	4.64e-37	0.953584	0.337	0.057	9.83e-33	2
SEPTIN6	9.6e-37	1.18258	0.582	0.193	2.03e-32	2
GMFG	1.08e-36	0.9289	0.582	0.167	2.29e-32	2
IFITM2	1.52e-36	1.46108	0.612	0.248	3.23e-32	2
CCDC69	1.74e-36	0.913308	0.301	0.046	3.68e-32	2
HLA-A	1.86e-35	0.757058	0.98	0.85	3.93e-31	2
FYB1	2.31e-35	0.821068	0.459	0.107	4.9e-31	2
BST2	2.95e-35	1.06487	0.459	0.12	6.25e-31	2
ZAP70	3.5e-35	1.01435	0.316	0.054	7.41e-31	2
BTG1	4.86e-35	0.9761	0.974	0.761	1.03e-30	2
PDE4A	1.02e-34	1.08982	0.362	0.08	2.15e-30	2
ISG15	1.12e-34	1.30723	0.454	0.126	2.36e-30	2
CD37	1.93e-34	0.505627	0.699	0.217	4.08e-30	2
CEMIP2	2.44e-34	1.4698	0.648	0.338	5.16e-30	2
FAM118A	2.44e-34	1.37754	0.602	0.269	5.16e-30	2
SSBP4	4.34e-34	1.30902	0.52	0.189	9.19e-30	2
ABI3	1.41e-33	0.996823	0.332	0.064	2.99e-29	2
LITAF	1.23e-32	1.33317	0.694	0.409	2.6e-28	2
LCP2	1.68e-32	0.773654	0.25	0.034	3.55e-28	2
EVI2A	3.53e-32	0.951794	0.321	0.062	7.47e-28	2
AC044849.1	5.8e-32	1.10869	0.423	0.114	1.23e-27	2
SEPTIN7	8.01e-32	1.25728	0.76	0.522	1.7e-27	2
TGFB1	4.76e-31	0.947848	0.429	0.113	1.01e-26	2
CD69	5.33e-31	0.612767	0.52	0.148	1.13e-26	2
PITPNC1	5.5e-31	0.979369	0.337	0.074	1.17e-26	2
PDE3B	1.34e-30	1.10826	0.383	0.102	2.83e-26	2
PDE4D	1.46e-30	1.20304	0.439	0.139	3.09e-26	2
CAMK4	1.88e-30	0.792738	0.255	0.039	3.99e-26	2
CXCR4	1.93e-30	0.867295	0.668	0.229	4.08e-26	2
HLA-C	3.74e-30	0.6471	0.985	0.869	7.92e-26	2
MYO1G	3.93e-30	0.805573	0.352	0.077	8.32e-26	2
LAPTM5	4.29e-30	0.748448	0.643	0.216	9.09e-26	2
TSPYL2	5.84e-30	1.25712	0.357	0.088	1.24e-25	2
RUNX3	8.41e-30	1.05935	0.398	0.099	1.78e-25	2
ARHGAP30	1.52e-29	0.824467	0.311	0.061	3.23e-25	2
UBE2M	3.29e-29	1.2365	0.694	0.459	6.97e-25	2
ITGA4	5.7e-29	1.00149	0.342	0.077	1.21e-24	2
HLA-E	7.61e-29	0.871105	0.913	0.729	1.61e-24	2
LPXN	8.01e-29	0.863319	0.316	0.068	1.7e-24	2
TSPAN5	9.46e-29	0.727743	0.255	0.044	2e-24	2
SARAF	1.13e-28	1.0469	0.786	0.567	2.4e-24	2
CRIP1	2.34e-28	1.07223	0.76	0.453	4.96e-24	2
GABARAPL1	3.52e-28	1.24012	0.439	0.157	7.46e-24	2
LIMD2	1.57e-27	0.76641	0.541	0.175	3.33e-23	2
PAXX	3.16e-27	1.21075	0.622	0.357	6.68e-23	2
APBB1IP	4.38e-27	0.828625	0.342	0.082	9.27e-23	2
RGS10	7.12e-27	0.939704	0.474	0.17	1.51e-22	2
CD99	1.25e-26	0.989866	0.745	0.551	2.64e-22	2
VAMP5	1.63e-26	0.840785	0.316	0.074	3.46e-22	2
BCAS4	2.05e-26	0.733209	0.291	0.059	4.34e-22	2
G3BP2	2.78e-26	1.14151	0.694	0.491	5.89e-22	2
AC245297.3	3.08e-26	0.737524	0.265	0.051	6.52e-22	2
AKAP13	7.4e-26	1.24898	0.694	0.501	1.57e-21	2
STK17B	8.07e-26	1.00545	0.51	0.205	1.71e-21	2
GLIPR1	8.57e-26	0.782762	0.342	0.084	1.81e-21	2
SCML4	9.59e-26	0.950392	0.296	0.069	2.03e-21	2
CD53	1.06e-25	0.84808	0.378	0.101	2.24e-21	2
ACTB	1.1e-25	0.567036	1	0.975	2.33e-21	2
RASAL3	1.42e-25	0.783591	0.291	0.062	3e-21	2
GBP2	1.77e-25	0.995856	0.388	0.122	3.75e-21	2
ANXA6	2.81e-25	0.787639	0.327	0.079	5.94e-21	2
CREBZF	3.81e-25	1.1076	0.423	0.158	8.06e-21	2
RAB8B	4.79e-25	0.668028	0.281	0.06	1.01e-20	2
DOCK8	7.14e-25	0.830584	0.372	0.102	1.51e-20	2
SP140	1.12e-24	0.748799	0.301	0.067	2.37e-20	2
AKNA	1.72e-24	1.21041	0.469	0.189	3.64e-20	2
ETS1	1.94e-24	1.00816	0.439	0.156	4.11e-20	2
FAU	3.14e-24	0.420855	0.995	0.935	6.64e-20	2
EEF1D	3.15e-24	0.582466	0.99	0.87	6.67e-20	2
IL2RG	3.59e-24	0.920371	0.48	0.179	7.61e-20	2
RGS2	5.14e-24	0.890023	0.362	0.103	1.09e-19	2
SH3BGRL3	5.34e-24	0.642509	0.959	0.804	1.13e-19	2
ARPC1B	7.96e-24	1.12452	0.638	0.347	1.69e-19	2
CCL4	8.72e-24	0.480742	0.255	0.049	1.85e-19	2
NAP1L4	9.03e-24	1.14194	0.633	0.419	1.91e-19	2
SLA	1.37e-23	0.871739	0.306	0.074	2.89e-19	2
AKAP5	1.57e-23	0.779969	0.255	0.057	3.32e-19	2
REL	3.93e-23	1.2167	0.607	0.352	8.33e-19	2
AUTS2	6.24e-23	1.23152	0.418	0.168	1.32e-18	2
MALAT1	7.07e-23	0.39033	1	0.979	1.5e-18	2
GUK1	8.31e-23	0.759224	0.816	0.67	1.76e-18	2
PTPN4	1.04e-22	1.07941	0.383	0.141	2.21e-18	2
GIMAP7	1.5e-22	0.532439	0.26	0.053	3.18e-18	2
COTL1	2.76e-22	1.04505	0.668	0.441	5.85e-18	2
SLC16A3	3.03e-22	1.04582	0.413	0.162	6.41e-18	2
YPEL5	3.1e-22	1.10845	0.668	0.425	6.57e-18	2
IRF9	6.52e-22	1.01635	0.393	0.141	1.38e-17	2
PRRC2C	6.74e-22	0.955513	0.735	0.565	1.43e-17	2
ITM2A	8.02e-22	0.758441	0.378	0.119	1.7e-17	2
JUND	8.75e-22	0.548339	0.985	0.893	1.85e-17	2
FMNL1	1.31e-21	0.834531	0.367	0.11	2.77e-17	2
UBA52	6.48e-21	0.408397	0.99	0.956	1.37e-16	2
RASSF5	1.59e-20	0.751666	0.25	0.06	3.37e-16	2
CD2	1.96e-20	0.668313	0.332	0.092	4.16e-16	2
GPSM3	4.87e-20	0.719784	0.418	0.147	1.03e-15	2
SEPTIN1	5.67e-20	1.07298	0.439	0.188	1.2e-15	2
PIK3IP1	5.79e-20	0.691357	0.301	0.084	1.23e-15	2
CDIP1	1.35e-19	0.777188	0.25	0.065	2.86e-15	2
STK4	1.83e-19	0.917982	0.526	0.261	3.88e-15	2
PLEKHO1	1.9e-19	0.679027	0.291	0.08	4.03e-15	2
CIRBP	2e-19	0.742493	0.801	0.652	4.22e-15	2
IFI16	3.58e-19	0.814413	0.337	0.113	7.57e-15	2
PLEKHA2	7.32e-19	0.963252	0.362	0.137	1.55e-14	2
FOSL2	1.29e-18	1.18773	0.571	0.388	2.73e-14	2
PPP1R18	1.56e-18	0.711325	0.265	0.071	3.31e-14	2
YPEL3	1.73e-18	0.881058	0.454	0.203	3.66e-14	2
ITGAE	2.44e-18	1.09285	0.459	0.242	5.18e-14	2
IDS	2.75e-18	0.902351	0.459	0.206	5.83e-14	2
PSMB8-AS1	2.79e-18	0.742123	0.25	0.067	5.91e-14	2
RNF125	3.77e-18	0.870825	0.352	0.13	7.97e-14	2
SSH1	1.55e-17	0.824229	0.25	0.074	3.29e-13	2
FNBP1	1.77e-17	1.04331	0.464	0.233	3.74e-13	2
AC058791.1	2.19e-17	0.923532	0.342	0.125	4.63e-13	2
MT-CO1	2.43e-17	0.284007	1	1	5.14e-13	2
SAMD9	2.7e-17	0.664524	0.26	0.074	5.71e-13	2
RPL28	6.59e-17	0.296331	1	0.982	1.4e-12	2
CKLF	9.48e-17	1.18256	0.505	0.308	2.01e-12	2
BIN2	1.12e-16	0.669042	0.25	0.071	2.36e-12	2
WAS	1.36e-16	0.566587	0.26	0.073	2.87e-12	2
PGK1	1.75e-16	0.715727	0.709	0.556	3.71e-12	2
SLC7A5	1.81e-16	0.901132	0.332	0.135	3.84e-12	2
EMB	2.14e-16	0.624534	0.25	0.069	4.53e-12	2
C9orf16	2.56e-16	0.841459	0.679	0.549	5.43e-12	2
FLNA	2.87e-16	0.765843	0.306	0.103	6.08e-12	2
TIMP1	6.16e-16	0.458404	0.291	0.098	1.3e-11	2
ZBTB1	7.18e-16	0.87121	0.337	0.136	1.52e-11	2
MT-ATP6	7.7e-16	0.285633	1	1	1.63e-11	2
MBNL1	9.32e-16	0.926278	0.592	0.441	1.97e-11	2
DRAP1	1.02e-15	0.89126	0.556	0.378	2.16e-11	2
EVI2B	1.12e-15	0.678142	0.296	0.1	2.37e-11	2
ANKRD44	1.28e-15	0.576413	0.311	0.104	2.71e-11	2
RNF213	1.29e-15	0.952255	0.515	0.322	2.73e-11	2
ID2	1.3e-15	1.09312	0.582	0.413	2.76e-11	2
TLN1	2.73e-15	0.931103	0.531	0.342	5.78e-11	2
OAZ1	4.06e-15	0.46174	0.883	0.794	8.59e-11	2
RPS27	4.9e-15	0.274609	0.995	0.949	1.04e-10	2
RIN3	4.92e-15	0.840129	0.26	0.091	1.04e-10	2
ISG20	5.85e-15	0.657935	0.536	0.291	1.24e-10	2
RPS4Y1	6.61e-15	0.508911	0.883	0.756	1.4e-10	2
CYBA	7.01e-15	0.498874	0.954	0.832	1.49e-10	2
AC092338.3	9.15e-15	0.889339	0.352	0.154	1.94e-10	2
GNG2	9.39e-15	0.601272	0.27	0.09	1.99e-10	2
DDX24	1.98e-14	0.997576	0.577	0.448	4.19e-10	2
AAK1	4.76e-14	0.708327	0.327	0.135	1.01e-09	2
IRF1	5.86e-14	0.764319	0.612	0.435	1.24e-09	2
SMCHD1	6.89e-14	0.981458	0.515	0.337	1.46e-09	2
RBM39	7.39e-14	0.670553	0.709	0.605	1.56e-09	2
TPT1	8.16e-14	0.291043	1	0.995	1.73e-09	2
MT-ND51	1.56e-13	0.44781	1	0.919	3.31e-09	2
ARID4B	2.09e-13	0.956053	0.505	0.322	4.43e-09	2
PPP2R5C	3.07e-13	0.957432	0.536	0.385	6.51e-09	2
BCL2A1	3.24e-13	0.315172	0.26	0.081	6.86e-09	2
RAB27A	3.99e-13	0.866445	0.388	0.203	8.45e-09	2
STAT3	6.38e-13	1.00151	0.556	0.442	1.35e-08	2
RANBP2	1.02e-12	1.05403	0.454	0.302	2.15e-08	2
ASXL2	2.26e-12	0.904477	0.311	0.148	4.79e-08	2
PNRC1	4.02e-12	0.590959	0.638	0.476	8.51e-08	2
RPS16	4.27e-12	0.28792	0.99	0.96	9.04e-08	2
SRSF7	5.08e-12	0.761714	0.673	0.602	1.07e-07	2
SRSF5	5.75e-12	0.551745	0.765	0.653	1.22e-07	2
ATG2A	7.4e-12	0.842562	0.316	0.151	1.57e-07	2
CCNI	8.17e-12	0.501141	0.776	0.696	1.73e-07	2
FXYD5	1.12e-11	0.446016	0.367	0.158	2.36e-07	2
METRN	1.19e-11	0.737568	0.311	0.149	2.53e-07	2
PNISR	2.19e-11	0.684965	0.612	0.501	4.63e-07	2
STK17A	3.22e-11	0.845185	0.469	0.308	6.81e-07	2
CD48	3.39e-11	0.43213	0.332	0.133	7.18e-07	2
DPP7	3.58e-11	0.811292	0.408	0.236	7.57e-07	2
PSMA3-AS1	3.73e-11	0.890015	0.454	0.304	7.89e-07	2
OXNAD1	4.41e-11	0.699464	0.301	0.14	9.34e-07	2
MACF1	4.42e-11	0.968175	0.408	0.249	9.37e-07	2
PFDN5	4.98e-11	0.42899	0.923	0.834	1.05e-06	2
SUN2	6.89e-11	0.765614	0.372	0.208	1.46e-06	2
DEF6	7.28e-11	0.637448	0.255	0.103	1.54e-06	2
AC016831.5	7.32e-11	0.780433	0.327	0.16	1.55e-06	2
GYG1	7.73e-11	0.822638	0.337	0.182	1.64e-06	2
IKZF1	1.31e-10	0.507585	0.281	0.112	2.78e-06	2
ICAM3	1.68e-10	0.69044	0.469	0.302	3.56e-06	2
PARK7	1.73e-10	0.472951	0.745	0.657	3.65e-06	2
CTSD	1.87e-10	0.551499	0.684	0.583	3.95e-06	2
PTPN6	6.17e-10	0.854754	0.332	0.176	1.31e-05	2
DHX36	7.26e-10	0.888068	0.454	0.329	1.54e-05	2
C19orf25	7.38e-10	0.877093	0.357	0.207	1.56e-05	2
PCED1B-AS1	7.91e-10	0.418076	0.26	0.102	1.67e-05	2
PFN1	8.64e-10	0.294583	0.939	0.835	1.83e-05	2
TRIR1	9.05e-10	0.465361	0.73	0.658	1.92e-05	2
TENT5C	1.12e-09	0.734527	0.316	0.165	2.37e-05	2
MAP2K2	1.12e-09	0.477933	0.684	0.605	2.38e-05	2
ARL4C	1.2e-09	0.48851	0.347	0.166	2.53e-05	2
APOBEC3C	1.38e-09	0.76474	0.281	0.136	2.91e-05	2
ATP1B3	1.44e-09	0.845748	0.571	0.479	3.04e-05	2
MAD2L2	1.6e-09	0.523717	0.25	0.109	3.39e-05	2
RHOC	1.75e-09	0.635157	0.541	0.446	3.7e-05	2
VPS37B	2.31e-09	0.933236	0.5	0.418	4.89e-05	2
ANKRD13D	2.78e-09	0.688378	0.255	0.115	5.88e-05	2
PSMB9	2.98e-09	0.628316	0.607	0.514	6.31e-05	2
TUBA1A	3.21e-09	0.446327	0.286	0.125	6.79e-05	2
TOMM7	3.49e-09	0.329977	0.888	0.763	7.39e-05	2
DGKZ	3.67e-09	0.909177	0.342	0.205	7.76e-05	2
TSC22D3	4.55e-09	0.457824	0.541	0.367	9.64e-05	2
C19orf53	5.9e-09	0.5705	0.622	0.581	0.000124879	2
CASP4	6.69e-09	0.595915	0.296	0.148	0.000141576	2
PRDM2	6.9e-09	0.747045	0.357	0.213	0.000146043	2
PHYKPL	7.69e-09	0.703281	0.327	0.188	0.000162712	2
CSNK1D	8.85e-09	0.929952	0.454	0.355	0.00018739	2
RPS20	1.97e-08	0.288653	0.954	0.886	0.000416836	2
ARGLU1	2.1e-08	0.548098	0.617	0.551	0.000445449	2
AIP	2.91e-08	0.688041	0.383	0.246	0.000616911	2
DAZAP2	3.15e-08	0.651736	0.52	0.438	0.000667683	2
MCRIP1	3.31e-08	0.633884	0.265	0.133	0.000700467	2
RBM38	3.54e-08	0.646205	0.337	0.193	0.00075004	2
LIMS1	3.87e-08	0.912083	0.393	0.277	0.000819499	2
ITM2B	4.1e-08	0.431811	0.673	0.616	0.000867908	2
ROCK1	5.67e-08	0.830962	0.444	0.345	0.00120036	2
ARPC5	6.02e-08	0.510432	0.612	0.552	0.0012752	2
DDX17	7.96e-08	0.556569	0.617	0.561	0.00168463	2
GNPTAB	8.79e-08	0.855218	0.342	0.221	0.00186165	2
RPL27	1.01e-07	0.295802	0.964	0.86	0.00214325	2
SYTL2	1.08e-07	0.86432	0.276	0.155	0.00228304	2
DDX5	1.14e-07	0.41214	0.872	0.771	0.0024175	2
FAM177A1	1.18e-07	0.809651	0.556	0.506	0.00250707	2
CCDC85B	1.19e-07	0.738964	0.434	0.327	0.00251188	2
VAMP2	1.63e-07	0.569059	0.526	0.437	0.00345826	2
SUB1	1.67e-07	0.471761	0.628	0.602	0.00352632	2
ATF7IP	1.81e-07	0.732949	0.301	0.174	0.0038338	2
NAP1L1	2e-07	0.472033	0.561	0.471	0.00422802	2
FUS	2.88e-07	0.47384	0.668	0.625	0.00610137	2
GNAS	3.08e-07	0.277471	0.801	0.741	0.00651917	2
CARS	3.09e-07	0.977753	0.291	0.179	0.00653857	2
CYBC1	3.85e-07	0.684076	0.347	0.226	0.00814721	2
ELF1	4.39e-07	0.711156	0.454	0.353	0.00929006	2
ATP8A1	4.54e-07	0.68784	0.255	0.143	0.00960553	2
DDX3Y	4.62e-07	0.716017	0.378	0.265	0.00977282	2
LPIN2	4.71e-07	0.685331	0.296	0.183	0.00997398	2
CDC42	5.16e-07	0.396929	0.765	0.678	0.0109315	2
SYNRG	7.1e-07	0.607913	0.276	0.159	0.0150322	2
COMMD7	7.22e-07	0.662385	0.439	0.353	0.015285	2
ARID5A	7.78e-07	0.561112	0.27	0.15	0.0164802	2
SRP14	8.43e-07	0.329173	0.806	0.744	0.0178421	2
ARHGEF7	8.5e-07	0.676411	0.276	0.162	0.0180002	2
EID1	1.05e-06	0.667253	0.48	0.421	0.0222746	2
FKBP1A1	1.07e-06	0.508134	0.566	0.524	0.0226682	2
ARPC3	1.62e-06	0.356369	0.684	0.665	0.0342533	2
RBM8A	1.78e-06	0.360485	0.617	0.568	0.037731	2
RSRP1	1.81e-06	0.644782	0.429	0.312	0.0382658	2
PSMB101	1.86e-06	0.523917	0.566	0.522	0.0393725	2
PABPC11	1.95e-06	0.363802	0.837	0.728	0.0412585	2
TTC14	1.98e-06	0.626102	0.26	0.146	0.0419077	2
RNASEH2C	2e-06	0.70501	0.408	0.319	0.0423795	2
RCAN3	2.05e-06	0.584252	0.281	0.165	0.0433558	2
MBP	2.21e-06	0.778122	0.434	0.361	0.0467515	2
P2RX4	2.57e-06	0.664089	0.306	0.203	0.0544404	2
MYH9	2.63e-06	0.627335	0.526	0.487	0.0556928	2
RHOF	2.75e-06	0.385396	0.301	0.175	0.0581226	2
TAX1BP1	2.85e-06	0.664768	0.51	0.476	0.0602601	2
OSTF1	2.92e-06	0.56762	0.25	0.145	0.0618504	2
ACTR3	2.98e-06	0.647151	0.531	0.508	0.0631224	2
NSD3	3.95e-06	0.754928	0.439	0.375	0.083686	2
ARHGAP45	4.19e-06	0.610111	0.306	0.196	0.0886062	2
RNASEK	4.27e-06	0.283655	0.724	0.702	0.0903822	2
PSME11	4.49e-06	0.308085	0.679	0.648	0.0951655	2
SURF4	4.5e-06	0.813219	0.429	0.374	0.0953127	2
STK10	4.64e-06	0.487304	0.25	0.141	0.0983009	2
TSEN54	6.08e-06	0.689005	0.265	0.167	0.128625	2
RPL4	6.39e-06	0.279972	0.903	0.793	0.135364	2
ARPC41	7.18e-06	0.477861	0.607	0.59	0.151975	2
ARHGEF1	7.32e-06	0.602396	0.255	0.15	0.155049	2
FGFR1OP2	8.73e-06	0.677184	0.26	0.163	0.184937	2
CTSC	9.21e-06	0.701127	0.342	0.254	0.195094	2
ARL6IP5	9.86e-06	0.581974	0.469	0.413	0.208859	2
NPM1	1.01e-05	0.270309	0.852	0.774	0.213254	2
PSMD13	1.1e-05	0.602856	0.454	0.404	0.233308	2
TRAPPC1	1.4e-05	0.594575	0.5	0.464	0.296169	2
PPP1CA1	1.4e-05	0.394451	0.612	0.607	0.296681	2
TRABD	1.56e-05	0.72202	0.418	0.362	0.330143	2
TIPARP	1.73e-05	0.705722	0.393	0.327	0.365564	2
KAT6B	1.84e-05	0.724964	0.342	0.254	0.389448	2
LPIN1	2.04e-05	0.725693	0.352	0.27	0.432813	2
ACTR2	2.57e-05	0.492331	0.536	0.51	0.54469	2
HES4	2.57e-05	0.727172	0.265	0.175	0.544912	2
PDCD4	2.59e-05	0.572434	0.51	0.473	0.548169	2
ATP6V1F	2.65e-05	0.536474	0.49	0.449	0.561689	2
POLR2J3	2.67e-05	0.57644	0.321	0.223	0.56559	2
FAM49B	2.79e-05	0.59799	0.367	0.279	0.591222	2
CUTA	2.83e-05	0.386313	0.602	0.585	0.599061	2
ZFP36L21	3.79e-05	0.296642	0.862	0.705	0.802313	2
PCSK7	4.3e-05	0.575224	0.423	0.357	0.909891	2
TERF2IP	4.34e-05	0.621601	0.367	0.279	0.918271	2
HECTD1	4.53e-05	0.718817	0.393	0.343	0.958092	2
SP100	4.8e-05	0.420372	0.306	0.2	1	2
TLE5	4.9e-05	0.454269	0.592	0.591	1	2
NSMCE1	5.5e-05	0.741136	0.332	0.256	1	2
BTN3A2	5.54e-05	0.671315	0.337	0.252	1	2
WDR83OS	5.95e-05	0.351675	0.617	0.612	1	2
HNRNPDL	6.63e-05	0.420852	0.556	0.544	1	2
ADAR	6.81e-05	0.662657	0.357	0.287	1	2
TPM3	7.12e-05	0.329689	0.724	0.665	1	2
MYL12A	7.51e-05	0.299608	0.668	0.66	1	2
CAPG	9.11e-05	0.518805	0.408	0.345	1	2
PSMD81	0.000102932	0.278213	0.622	0.597	1	2
STX16	0.000109784	0.670409	0.306	0.23	1	2
ATXN7	0.000143362	0.618948	0.296	0.216	1	2
UBXN1	0.000186047	0.376894	0.551	0.546	1	2
FAM89B	0.000193212	0.519958	0.321	0.243	1	2
FIBP	0.000196097	0.594945	0.347	0.285	1	2
CELF2	0.000249322	0.52634	0.342	0.27	1	2
RASSF1	0.000260313	0.693682	0.316	0.254	1	2
IFI27L2	0.000286694	0.562639	0.316	0.249	1	2
DEK	0.000342009	0.457682	0.515	0.489	1	2
GPS2	0.000366408	0.565891	0.418	0.384	1	2
MIF1	0.000380462	0.258058	0.847	0.792	1	2
TMC6	0.000424136	0.605886	0.296	0.22	1	2
FKBP8	0.000463046	0.483867	0.5	0.509	1	2
TAPBP	0.000473901	0.50532	0.515	0.521	1	2
SON	0.000515097	0.372128	0.531	0.537	1	2
IL4R	0.00052684	0.535245	0.25	0.174	1	2
PNKP	0.000534916	0.628281	0.316	0.256	1	2
KMT2E	0.000592675	0.412558	0.505	0.496	1	2
SLC9A3R1	0.000595085	0.661991	0.337	0.285	1	2
ARF6	0.000600046	0.480692	0.48	0.476	1	2
PHF20	0.000642942	0.609159	0.347	0.291	1	2
GADD45B	0.000653956	0.399054	0.27	0.187	1	2
H1FX	0.00068893	0.611841	0.469	0.441	1	2
BUB31	0.000693557	0.482969	0.423	0.384	1	2
SNRPB	0.000742875	0.267763	0.658	0.628	1	2
BCLAF1	0.000805325	0.492506	0.48	0.486	1	2
NFKB2	0.00101027	0.48052	0.26	0.184	1	2
KANSL1	0.00106111	0.587333	0.327	0.273	1	2
GTF3A	0.00112119	0.544427	0.418	0.398	1	2
UBE2L6	0.0011455	0.464462	0.26	0.188	1	2
NKTR	0.00117653	0.700624	0.388	0.367	1	2
TRMT1121	0.00123338	0.47647	0.362	0.312	1	2
NOP53	0.00132725	0.309358	0.699	0.735	1	2
TBCC	0.00165544	0.539282	0.276	0.214	1	2
SIRT7	0.0016633	0.533392	0.337	0.287	1	2
THRAP3	0.00169558	0.455251	0.5	0.507	1	2
N4BP2L2	0.00242303	0.442527	0.429	0.405	1	2
BPTF	0.00253664	0.55429	0.459	0.473	1	2
CHMP4A	0.00263832	0.537064	0.423	0.415	1	2
WNK1	0.00269455	0.595008	0.286	0.233	1	2
PSMB1	0.00278194	0.25908	0.617	0.637	1	2
POLR2L	0.00325796	0.390792	0.51	0.544	1	2
KRT10	0.00326029	0.452882	0.434	0.433	1	2
SCAND1	0.00356534	0.357615	0.536	0.572	1	2
CAP1	0.00357972	0.305012	0.551	0.567	1	2
TMEM160	0.00360745	0.521368	0.434	0.437	1	2
CALM31	0.00370967	0.313039	0.5	0.512	1	2
IRS2	0.00374885	0.636416	0.316	0.286	1	2
PTPN1	0.00377818	0.499383	0.27	0.214	1	2
GPATCH8	0.0037868	0.489861	0.265	0.213	1	2
EIF3G	0.00410061	0.283755	0.597	0.638	1	2
CCDC12	0.00428883	0.395327	0.434	0.436	1	2
LSM21	0.00434666	0.481329	0.398	0.388	1	2
DCTN3	0.00483683	0.456884	0.398	0.38	1	2
SCAF11	0.00524213	0.52393	0.444	0.464	1	2
TMA7	0.00548325	0.293481	0.622	0.641	1	2
SSR2	0.00601031	0.268266	0.607	0.646	1	2
PPM1B	0.00603694	0.584736	0.281	0.243	1	2
POLR3GL	0.00616816	0.538038	0.255	0.204	1	2
C9orf78	0.00705612	0.559687	0.352	0.33	1	2
COMMD6	0.00710857	0.290732	0.546	0.582	1	2
SMC4	0.0074418	0.67223	0.276	0.233	1	2
TBCB	0.00750655	0.533167	0.367	0.35	1	2
SRM	0.00757932	0.555524	0.357	0.345	1	2
CCND21	0.00783667	0.364644	0.48	0.469	1	2
KMT2A	0.00862569	0.45183	0.347	0.317	1	2
PPP6R1	0.0090501	0.486517	0.306	0.272	1	2
UBE2I	0.00924188	0.446513	0.469	0.499	1	2
TCIRG1	0.00984807	0.55461	0.286	0.254	1	2
MKI67	1.3e-130	1.28668	0.81	0.087	2.75e-126	3
CDK1	2.03e-129	0.666476	0.61	0.034	4.31e-125	3
ASF1B	1.16e-119	0.496407	0.656	0.05	2.46e-115	3
[truncated: 4,564 more rows]

## Sheet: NASH_GSE190487_cluster markers
Supplementary Table S1. All marker genes in each cell cluster of NASH
Gene	p_val	avg_log2FC	pct.1	pct.2	p_val_adj	cluster
MS4A1	0	3.25908	0.94	0.057	0	0
BANK1	0	2.68378	0.863	0.062	0	0
RALGPS2	0	2.60671	0.868	0.102	0	0
CD79B	0	2.04762	0.722	0.062	0	0
CD37	0	1.95092	0.92	0.531	0	0
CD79A	0	1.90616	0.684	0.039	0	0
LINC00926	0	1.9053	0.636	0.034	0	0
TNFRSF13C	0	1.83001	0.63	0.039	0	0
LTB	0	1.80326	0.917	0.378	0	0
LINC01781	0	1.73624	0.447	0.017	0	0
VPREB3	0	1.69588	0.556	0.016	0	0
ARHGAP24	0	1.63476	0.65	0.139	0	0
CD24	0	1.42346	0.472	0.018	0	0
AIM2	0	1.37205	0.448	0.04	0	0
CD22	0	1.23449	0.361	0.018	0	0
FAM30A	2.26613e-287	1.22795	0.371	0.028	4.22746e-283	0
LINC02397	1.83311e-284	1.26345	0.407	0.043	3.41966e-280	0
TEX9	9.42056e-284	1.10118	0.325	0.016	1.75741e-279	0
LINC01857	7.84014e-278	1.18631	0.362	0.029	1.46258e-273	0
BLK	3.71319e-272	0.874199	0.317	0.016	6.92696e-268	0
RPS8	9.00228e-271	1.03977	0.966	0.912	1.67938e-266	0
RPL13	2.64812e-269	0.917	0.994	0.968	4.94007e-265	0
RPSA	4.17494e-269	1.12071	0.949	0.799	7.78834e-265	0
RPL13A	1.77609e-266	0.936602	0.979	0.92	3.31329e-262	0
POU2AF1	1.42877e-260	0.934166	0.329	0.023	2.66536e-256	0
RPS12	4.42923e-257	1.09691	0.98	0.947	8.26273e-253	0
PAX5	8.42034e-243	0.890943	0.273	0.012	1.57081e-238	0
RPL11	1.3443e-240	0.822513	0.982	0.936	2.5078e-236	0
PKIG	1.91642e-240	0.866903	0.333	0.031	3.57509e-236	0
RPL3	1.01583e-239	0.888472	0.973	0.909	1.89502e-235	0
RPL21	4.41222e-239	0.92742	0.976	0.917	8.23099e-235	0
RPS5	5.49175e-237	1.14378	0.915	0.76	1.02449e-232	0
RPS18	6.07435e-230	0.964372	0.983	0.956	1.13317e-225	0
RPS27A	2.09587e-229	0.851467	0.982	0.937	3.90985e-225	0
RPL30	4.01348e-228	0.851235	0.978	0.933	7.48715e-224	0
RPL18A	1.24003e-227	0.95661	0.965	0.892	2.31327e-223	0
OSBPL10	3.76468e-226	0.95251	0.266	0.014	7.02301e-222	0
TNFRSF13B	3.85003e-226	0.795309	0.286	0.019	7.18222e-222	0
RPS23	4.87442e-224	0.870059	0.977	0.942	9.09323e-220	0
RPS6	2.4787e-223	0.828636	0.965	0.922	4.62402e-219	0
CD40	2.90567e-221	1.11931	0.512	0.131	5.42053e-217	0
SWAP70	3.78283e-221	1.26027	0.632	0.227	7.05687e-217	0
RPL39	1.56544e-220	0.818234	0.973	0.929	2.92032e-216	0
RPS27	1.63262e-218	0.886488	0.99	0.971	3.04565e-214	0
RPL32	3.62689e-215	0.872531	0.967	0.931	6.76597e-211	0
FCRL2	8.94262e-215	0.944499	0.251	0.013	1.66825e-210	0
RPL34	3.79507e-214	0.786972	0.978	0.943	7.0797e-210	0
RPL10A	5.60234e-210	0.908312	0.934	0.835	1.04512e-205	0
RPS25	2.49055e-208	0.845267	0.955	0.877	4.64611e-204	0
RPL18	2.94324e-206	0.842844	0.943	0.854	5.49062e-202	0
EEF1B2	3.08858e-204	0.982552	0.924	0.794	5.76174e-200	0
SYPL1	2.39903e-203	1.11604	0.616	0.228	4.4754e-199	0
RPL8	4.86364e-201	0.924342	0.924	0.834	9.07313e-197	0
RPS21	6.73634e-201	0.802065	0.952	0.849	1.25666e-196	0
RPS20	3.05777e-200	0.867281	0.929	0.835	5.70427e-196	0
RPLP1	1.17305e-199	0.837812	0.988	0.959	2.18833e-195	0
RPL9	1.19102e-198	0.76794	0.956	0.885	2.22185e-194	0
PDLIM1	2.72443e-196	0.877669	0.383	0.069	5.08242e-192	0
BCAS4	1.37053e-194	0.832118	0.306	0.035	2.55673e-190	0
RPLP2	1.12425e-192	0.787857	0.945	0.874	2.0973e-188	0
RPL41	4.24943e-192	0.743826	0.983	0.967	7.92731e-188	0
RPL23A	1.24052e-190	0.795898	0.957	0.897	2.31419e-186	0
COBLL1	2.9984e-190	0.833019	0.426	0.083	5.59352e-186	0
RPL19	5.55824e-188	0.749274	0.96	0.921	1.03689e-183	0
RPS3A	1.11072e-187	0.715746	0.977	0.93	2.07204e-183	0
IKZF3	4.42188e-187	0.925839	0.559	0.148	8.24901e-183	0
PARP15	2.58934e-183	0.976912	0.388	0.072	4.83042e-179	0
RPS2	4.79518e-183	0.720441	0.979	0.937	8.94541e-179	0
RPL10	2.18776e-181	0.758462	0.98	0.95	4.08126e-177	0
RPS15A	1.19848e-179	0.734389	0.973	0.911	2.23576e-175	0
RPL5	3.49414e-176	0.724452	0.962	0.864	6.51831e-172	0
RPS28	7.83504e-176	0.66674	0.973	0.914	1.46163e-171	0
SMIM14	5.20232e-175	1.30822	0.638	0.293	9.70493e-171	0
FAU	2.73321e-174	0.697703	0.954	0.869	5.09881e-170	0
RPL12	2.1732e-173	0.811602	0.916	0.854	4.0541e-169	0
FCRL5	1.3482e-172	1.36221	0.292	0.039	2.51507e-168	0
IGHM	4.31204e-172	0.362387	0.485	0.141	8.04412e-168	0
RPS3	3.99219e-170	0.808901	0.951	0.864	7.44744e-166	0
RPL35A	5.17511e-170	0.709441	0.944	0.896	9.65416e-166	0
RPS29	1.82892e-169	0.720266	0.974	0.933	3.41185e-165	0
RPL27A	8.19216e-168	0.68002	0.962	0.898	1.52825e-163	0
RPS15	1.27411e-167	0.722722	0.952	0.876	2.37686e-163	0
CD52	3.2756e-165	0.93554	0.873	0.548	6.11063e-161	0
RPS13	5.35416e-165	0.702929	0.949	0.875	9.98819e-161	0
RPL7A	3.67309e-163	0.648157	0.96	0.888	6.85216e-159	0
CD82	1.08639e-161	0.834318	0.348	0.066	2.02667e-157	0
RPS16	2.05506e-157	0.663788	0.953	0.874	3.83372e-153	0
RIC3	1.38302e-156	0.799617	0.311	0.051	2.58003e-152	0
RPS10	3.72293e-155	0.79303	0.91	0.789	6.94513e-151	0
SP140	3.1329e-154	0.906664	0.44	0.123	5.84442e-150	0
RPL37	1.26519e-149	0.594672	0.963	0.928	2.36021e-145	0
FCMR	1.26579e-149	0.795308	0.388	0.088	2.36133e-145	0
SELL	1.01677e-147	0.844549	0.595	0.232	1.89679e-143	0
BCL11A	5.83302e-147	0.682643	0.642	0.265	1.08815e-142	0
RPS4X	2.21774e-146	0.684646	0.934	0.87	4.1372e-142	0
RPS9	7.85559e-146	0.641045	0.943	0.854	1.46546e-141	0
EEF1A1	1.57256e-144	0.535405	0.996	0.979	2.93362e-140	0
RPL28	1.01573e-143	0.60264	0.964	0.918	1.89485e-139	0
RIPOR2	3.1558e-143	0.954824	0.708	0.324	5.88715e-139	0
BIRC3	1.11269e-141	0.941707	0.719	0.362	2.07572e-137	0
RPL36	1.21162e-141	0.675509	0.92	0.834	2.26027e-137	0
RPS7	4.48255e-141	0.592943	0.957	0.886	8.36219e-137	0
METTL8	1.2121e-138	0.977594	0.395	0.109	2.26118e-134	0
RPL29	8.49189e-135	0.680212	0.91	0.816	1.58416e-130	0
RPL14	2.40633e-134	0.605482	0.938	0.857	4.489e-130	0
NOP53	4.63082e-134	0.798613	0.83	0.587	8.63879e-130	0
HLA-DOB	2.82408e-132	0.76764	0.316	0.071	5.26833e-128	0
RPS14	2.59145e-131	0.649763	0.959	0.892	4.83435e-127	0
RACK1	2.46906e-130	0.65395	0.923	0.811	4.60603e-126	0
FAM129C	3.40557e-130	0.62071	0.329	0.068	6.3531e-126	0
STRBP	7.32857e-128	0.872031	0.374	0.102	1.36715e-123	0
RPS19	1.93644e-125	0.63364	0.981	0.93	3.61243e-121	0
MICAL3	3.87546e-125	0.698212	0.251	0.041	7.22967e-121	0
TLR10	1.43195e-124	0.84595	0.382	0.114	2.6713e-120	0
RPS26	5.56047e-123	0.666766	0.896	0.774	1.03731e-118	0
RPL35	3.46313e-120	0.569217	0.942	0.856	6.46048e-116	0
PLEKHF2	1.80283e-118	0.87741	0.434	0.161	3.36319e-114	0
HVCN1	1.80892e-118	0.897978	0.409	0.146	3.37454e-114	0
RPL15	4.04167e-118	0.527316	0.967	0.892	7.53974e-114	0
ADAM28	3.47808e-117	0.925547	0.562	0.255	6.48835e-113	0
RPL22	3.58442e-117	0.549952	0.933	0.855	6.68673e-113	0
RPL26	2.0706e-116	0.523211	0.966	0.929	3.8627e-112	0
CCR7	1.73333e-113	0.593074	0.263	0.05	3.23352e-109	0
RPS11	4.5724e-113	0.563219	0.94	0.854	8.52982e-109	0
RPL37A	7.63288e-113	0.498195	0.959	0.906	1.42391e-108	0
RPL27	1.93795e-110	0.569462	0.912	0.826	3.61524e-106	0
TMEM154	1.12311e-109	0.790981	0.505	0.217	2.09517e-105	0
RPL31	5.35127e-108	0.565786	0.914	0.813	9.98279e-104	0
QRSL1	8.29012e-108	0.740632	0.317	0.088	1.54652e-103	0
GNG7	3.35095e-105	0.734111	0.379	0.131	6.25119e-101	0
TOMM7	8.6439e-104	0.618262	0.881	0.719	1.61252e-99	0
RPL38	2.84112e-103	0.500059	0.925	0.858	5.30011e-99	0
ZFAS1	3.77997e-103	0.726841	0.788	0.572	7.05153e-99	0
TRAF5	4.87212e-97	0.744865	0.349	0.108	9.08893e-93	0
MBD4	1.80704e-96	0.782454	0.519	0.257	3.37103e-92	0
MEF2C	9.0952e-95	0.804396	0.782	0.475	1.69671e-90	0
RPL24	5.17988e-94	0.492465	0.927	0.847	9.66307e-90	0
ODC1	6.41125e-93	0.689708	0.38	0.143	1.19602e-88	0
TPD52	3.43971e-92	0.609874	0.285	0.08	6.41677e-88	0
RPL17	4.37871e-92	0.614295	0.807	0.607	8.16848e-88	0
CXXC5	1.50309e-91	0.689573	0.346	0.119	2.80401e-87	0
BASP1	3.19837e-89	0.628372	0.549	0.264	5.96655e-85	0
SPIB	1.51847e-85	0.47611	0.354	0.117	2.8327e-81	0
SNX2	3.70119e-84	0.639928	0.578	0.337	6.90456e-80	0
BCL2	1.74717e-82	0.706827	0.541	0.279	3.25934e-78	0
RPS4Y1	2.5679e-79	0.590605	0.798	0.599	4.79042e-75	0
NACA	6.19829e-77	0.416837	0.938	0.849	1.15629e-72	0
KLF2	9.07348e-74	0.580252	0.505	0.242	1.69266e-69	0
ARID5B	1.34101e-73	0.706911	0.399	0.167	2.50166e-69	0
SNHG7	1.72555e-72	0.687046	0.476	0.257	3.21902e-68	0
EEF1D	1.8265e-72	0.480545	0.851	0.702	3.40734e-68	0
PARP14	1.36906e-71	0.724173	0.651	0.415	2.55398e-67	0
RPL7	4.06677e-71	0.425989	0.91	0.799	7.58657e-67	0
RPLP0	1.2223e-70	0.478197	0.9	0.78	2.2802e-66	0
EZR	4.05641e-69	0.664733	0.578	0.363	7.56724e-65	0
RPL36A	1.28463e-68	0.438525	0.894	0.768	2.39648e-64	0
TIFA	1.7062e-68	0.580257	0.265	0.088	3.18292e-64	0
MARCKSL1	2.28865e-66	0.583534	0.376	0.167	4.26949e-62	0
ISCU	2.73586e-66	0.538144	0.593	0.383	5.10375e-62	0
SEL1L3	8.80217e-65	0.681901	0.414	0.197	1.64204e-60	0
ID3	4.45126e-62	0.313937	0.251	0.082	8.30382e-58	0
TMEM156	1.74486e-61	0.584363	0.288	0.11	3.25504e-57	0
LBH	4.32708e-61	0.453079	0.329	0.124	8.07218e-57	0
C6orf48	6.14394e-61	0.502735	0.541	0.336	1.14615e-56	0
SNHG8	2.0964e-60	0.54903	0.597	0.4	3.91083e-56	0
STK17A	4.06854e-60	0.527278	0.551	0.313	7.58986e-56	0
NPM1	4.5281e-60	0.379836	0.848	0.702	8.44718e-56	0
TXNIP	3.51265e-59	0.465235	0.949	0.812	6.55284e-55	0
BLNK	2.83872e-58	0.384318	0.318	0.134	5.29564e-54	0
PARP1	8.40024e-56	0.589991	0.522	0.331	1.56706e-51	0
RPL6	2.76312e-55	0.317089	0.948	0.91	5.15461e-51	0
CYB561A3	5.64133e-55	0.494168	0.344	0.157	1.05239e-50	0
MARCH1	1.55354e-53	0.549165	0.654	0.423	2.89813e-49	0
TNFAIP8	1.82123e-52	0.485974	0.627	0.437	3.39751e-48	0
RPL22L1	3.58208e-52	0.513919	0.556	0.375	6.68238e-48	0
RAC2	6.51221e-52	0.412197	0.672	0.47	1.21485e-47	0
MALAT1	1.12762e-51	0.330703	1	0.992	2.10358e-47	0
RPL23	4.33838e-51	0.38144	0.91	0.796	8.09325e-47	0
PLCG2	1.41679e-50	0.624364	0.326	0.158	2.64303e-46	0
RNGTT	7.46822e-50	0.579071	0.281	0.121	1.3932e-45	0
SMDT1	2.74481e-49	0.451541	0.635	0.456	5.12043e-45	0
CLECL1	1.35943e-48	0.529049	0.287	0.13	2.53601e-44	0
UBA52	9.10564e-48	0.327614	0.916	0.836	1.69866e-43	0
PFDN5	6.23344e-47	0.349609	0.863	0.741	1.16285e-42	0
SP110	8.30661e-47	0.554289	0.514	0.334	1.5496e-42	0
CHCHD10	2.98853e-46	0.477688	0.515	0.343	5.5751e-42	0
EEF2	8.11002e-46	0.301558	0.841	0.668	1.51292e-41	0
HINT1	1.19211e-45	0.305212	0.825	0.643	2.22388e-41	0
FAM107B	1.30923e-45	0.448999	0.56	0.36	2.44238e-41	0
SP100	3.08011e-45	0.567033	0.574	0.41	5.74594e-41	0
HIST1H4C	2.05985e-43	0.310458	0.612	0.442	3.84265e-39	0
MT-CO2	2.2087e-43	0.382501	0.985	0.914	4.12033e-39	0
GAPT	1.03039e-42	0.410583	0.413	0.231	1.92219e-38	0
PRDM2	1.43121e-42	0.529273	0.455	0.286	2.66993e-38	0
UXT	1.86034e-42	0.462715	0.598	0.442	3.47047e-38	0
COX7C	2.60851e-42	0.313491	0.842	0.7	4.86618e-38	0
EIF1AY	3.90528e-42	0.480444	0.395	0.234	7.28531e-38	0
ZDHHC21	3.9519e-42	0.564912	0.315	0.155	7.37227e-38	0
SEC62	4.12572e-42	0.54142	0.693	0.539	7.69653e-38	0
PPM1K	4.89878e-42	0.452936	0.433	0.244	9.13867e-38	0
TSTD1	6.63422e-42	0.360593	0.421	0.242	1.23761e-37	0
HSP90AB1	9.09585e-42	0.321628	0.821	0.665	1.69683e-37	0
ZCCHC7	1.11104e-41	0.615858	0.311	0.161	2.07265e-37	0
ZBTB20	1.29974e-41	0.637604	0.483	0.312	2.42466e-37	0
AC025164.1	2.45932e-39	0.54077	0.408	0.235	4.58786e-35	0
LY86	4.72351e-39	0.435812	0.472	0.305	8.81171e-35	0
LYL1	5.17578e-39	0.524592	0.28	0.143	9.65542e-35	0
LSM7	7.18573e-39	0.397949	0.522	0.36	1.3405e-34	0
EPB41L4A-AS1	8.95455e-39	0.42295	0.335	0.186	1.67047e-34	0
TLK1	1.10516e-38	0.557763	0.408	0.252	2.06168e-34	0
EIF3E	1.42684e-37	0.362904	0.773	0.608	2.66177e-33	0
STX7	3.47602e-37	0.557216	0.599	0.442	6.48451e-33	0
CD48	8.02668e-37	0.270398	0.771	0.601	1.49738e-32	0
PSIP1	1.00427e-36	0.478363	0.494	0.331	1.87347e-32	0
ANAPC16	3.0984e-36	0.366289	0.607	0.456	5.78006e-32	0
CSNK1G3	9.702e-36	0.531655	0.335	0.192	1.80991e-31	0
COMMD6	2.50781e-35	0.27477	0.793	0.624	4.67833e-31	0
AFF3	7.39512e-35	0.556727	0.357	0.21	1.37956e-30	0
UQCRH	7.63526e-35	0.313729	0.705	0.549	1.42436e-30	0
LIMD2	1.70167e-33	0.418322	0.539	0.394	3.17446e-29	0
BTF3	3.21845e-33	0.262035	0.846	0.687	6.00402e-29	0
ST6GAL1	7.77394e-32	0.510958	0.354	0.219	1.45023e-27	0
DRAM2	1.0224e-31	0.423458	0.384	0.249	1.90728e-27	0
TMEM243	5.56377e-31	0.467193	0.391	0.26	1.03792e-26	0
PDE7A	9.42656e-31	0.529062	0.373	0.229	1.75853e-26	0
FAM3C	5.62133e-30	0.497742	0.266	0.146	1.04866e-25	0
ATP6V1G1	1.09324e-29	0.333667	0.676	0.544	2.03945e-25	0
COX4I1	1.19862e-29	0.262018	0.83	0.696	2.23602e-25	0
GGA2	1.92156e-29	0.475561	0.373	0.24	3.58467e-25	0
ANXA6	2.62378e-29	0.352547	0.298	0.166	4.89466e-25	0
EBLN3P	3.71675e-29	0.431346	0.38	0.244	6.93359e-25	0
PNISR	4.04909e-29	0.280003	0.84	0.693	7.55358e-25	0
NCOA3	1.25562e-28	0.487391	0.483	0.358	2.34236e-24	0
TUT4	1.3276e-28	0.329785	0.544	0.396	2.47664e-24	0
RPS17	2.0391e-27	0.274664	0.657	0.519	3.80394e-23	0
ATP5PO	5.46481e-27	0.309315	0.584	0.46	1.01946e-22	0
FCHSD2	6.95654e-27	0.351224	0.429	0.297	1.29774e-22	0
TBC1D10C	8.37408e-27	0.302682	0.27	0.141	1.56218e-22	0
POU2F2	1.33778e-26	0.39922	0.433	0.288	2.49563e-22	0
CIRBP	1.97562e-26	0.258586	0.646	0.523	3.68551e-22	0
ANKRD13A	5.46233e-26	0.405892	0.289	0.174	1.019e-21	0
TOMM20	5.62329e-26	0.295363	0.644	0.529	1.04903e-21	0
TP53INP1	2.09879e-25	0.437082	0.282	0.167	3.91528e-21	0
DNAJC10	8.06322e-25	0.512522	0.395	0.286	1.50419e-20	0
REL	4.17908e-24	0.316176	0.701	0.539	7.79607e-20	0
PHF6	6.27978e-24	0.437796	0.299	0.189	1.17149e-19	0
NSA2	8.32275e-24	0.26869	0.626	0.508	1.55261e-19	0
TRAF3IP3	1.46081e-23	0.287728	0.503	0.371	2.72514e-19	0
NCF1	6.38152e-23	0.273913	0.398	0.278	1.19047e-18	0
CDC40	8.22414e-23	0.337423	0.445	0.329	1.53421e-18	0
SMAP2	5.43713e-22	0.252267	0.624	0.484	1.0143e-17	0
SYNGR2	5.47568e-22	0.348739	0.402	0.298	1.02149e-17	0
TCEA1	6.92535e-22	0.306005	0.578	0.466	1.29192e-17	0
UBE2D2	1.08258e-21	0.255788	0.561	0.45	2.01955e-17	0
PTPN6	4.14498e-21	0.286982	0.401	0.296	7.73246e-17	0
NT5C	2.46344e-20	0.312725	0.294	0.191	4.59554e-16	0
SH3BP5	3.09251e-20	0.344236	0.324	0.22	5.76908e-16	0
CYSLTR1	3.85602e-20	0.398955	0.295	0.193	7.1934e-16	0
UBXN1	5.02687e-20	0.273345	0.554	0.453	9.37763e-16	0
ANP32E	8.83078e-20	0.29688	0.36	0.252	1.64738e-15	0
PPP3CA	9.62344e-19	0.380341	0.401	0.303	1.79525e-14	0
PXK	1.7836e-17	0.356975	0.258	0.17	3.32731e-13	0
CHPT1	2.13693e-17	0.407072	0.257	0.171	3.98645e-13	0
TAF1D	2.77239e-17	0.256072	0.579	0.488	5.1719e-13	0
GABPB1-AS1	4.113e-17	0.502479	0.388	0.291	7.6728e-13	0
MTERF4	1.30844e-16	0.348461	0.266	0.177	2.44089e-12	0
SINHCAF	1.86884e-16	0.295422	0.361	0.267	3.48633e-12	0
MAP4K4	5.48447e-16	0.250247	0.332	0.235	1.02313e-11	0
ORAI2	8.51289e-16	0.410556	0.252	0.171	1.58808e-11	0
SCIMP	8.9236e-16	0.441753	0.34	0.259	1.6647e-11	0
SMCHD1	4.52109e-15	0.282923	0.547	0.456	8.43408e-11	0
PRKD3	7.2768e-15	0.315921	0.284	0.202	1.35749e-10	0
EIF1B	1.92095e-13	0.266501	0.423	0.342	3.58353e-09	0
HDAC1	6.2353e-13	0.281848	0.258	0.182	1.16319e-08	0
SNX29	6.98782e-13	0.406293	0.301	0.229	1.30358e-08	0
ARL14EP	8.80891e-13	0.354751	0.343	0.269	1.6433e-08	0
RCN2	1.65127e-12	0.274779	0.255	0.181	3.08045e-08	0
ATP2B1	3.93528e-12	0.274493	0.509	0.418	7.34126e-08	0
RCSD1	7.21533e-12	0.27008	0.418	0.342	1.34602e-07	0
ATP2B1-AS1	3.09468e-11	0.312751	0.287	0.213	5.77313e-07	0
RABEP1	3.30153e-11	0.259424	0.292	0.222	6.159e-07	0
BTK	8.73265e-11	0.250545	0.271	0.208	1.62908e-06	0
DENND4A	1.15253e-10	0.292948	0.259	0.191	2.15004e-06	0
CD47	1.88875e-10	0.272105	0.476	0.416	3.52346e-06	0
PTPN1	2.02299e-10	0.295684	0.349	0.282	3.77388e-06	0
APPL1	1.05713e-09	0.27343	0.432	0.375	1.97208e-05	0
FOXP1	1.06666e-07	0.26208	0.418	0.369	0.00198985	0
SP140L	4.31631e-06	0.269179	0.251	0.205	0.0805207	0
FCER1A	0	2.39264	0.798	0.117	0	1
CLEC10A	0	1.87981	0.841	0.178	0	1
CD1E	0	1.56671	0.55	0.035	0	1
CD1C	0	1.48316	0.638	0.053	0	1
FCGR2B	0	1.37032	0.755	0.145	0	1
PKIB	0	0.982526	0.595	0.071	0	1
CACNA2D3	0	0.656095	0.528	0.043	0	1
GPAT3	1.13238e-305	0.897743	0.571	0.071	2.11245e-301	1
HLA-DQA1	2.0086e-305	1.85583	0.996	0.655	3.74704e-301	1
NDRG2	1.7992e-293	0.606209	0.47	0.043	3.35641e-289	1
HLA-DQB1	7.89568e-284	1.6578	0.997	0.693	1.47294e-279	1
GSN	8.83911e-277	0.975686	0.798	0.178	1.64894e-272	1
IL13RA1	9.14327e-273	1.06105	0.816	0.189	1.70568e-268	1
FLT3	8.3787e-271	0.646085	0.515	0.061	1.56305e-266	1
ETS2	6.59987e-269	1.21493	0.813	0.198	1.23121e-264	1
LGALS2	3.29624e-267	1.43163	0.816	0.216	6.14914e-263	1
CD207	3.17293e-265	1.00851	0.302	0.011	5.91911e-261	1
CSF2RA	5.71803e-265	0.919184	0.741	0.156	1.0667e-260	1
SLC8A1	4.19329e-256	1.0492	0.849	0.209	7.82258e-252	1
AXL	1.13391e-255	0.70819	0.468	0.053	2.11531e-251	1
HLA-DPB1	1.45785e-255	1.70072	0.997	0.843	2.71962e-251	1
IL18	1.51475e-249	0.791043	0.716	0.148	2.82577e-245	1
HLA-DPA1	8.33975e-243	1.57749	0.997	0.856	1.55578e-238	1
ITGAX	7.62985e-241	0.809816	0.746	0.166	1.42335e-236	1
HLA-DRA	1.41954e-239	1.4894	0.999	0.894	2.64815e-235	1
IL1R2	7.44204e-238	0.553827	0.343	0.025	1.38831e-233	1
HLA-DQB2	4.96472e-237	0.874108	0.302	0.016	9.26169e-233	1
HLA-DRB1	2.14376e-233	1.52755	0.996	0.829	3.99918e-229	1
KCNK6	1.86823e-230	0.858324	0.655	0.135	3.48519e-226	1
CST3	9.44612e-225	1.51292	0.974	0.505	1.76217e-220	1
ALDH2	1.52597e-224	0.903892	0.785	0.213	2.84669e-220	1
TMEM273	7.66788e-223	0.726409	0.53	0.086	1.43044e-218	1
HLA-DRB5	6.42141e-220	1.40041	0.976	0.563	1.19791e-215	1
PAK1	2.64452e-219	0.752236	0.691	0.161	4.93335e-215	1
HLA-DOA	4.79544e-219	0.728775	0.784	0.204	8.94589e-215	1
PLSCR1	6.90991e-217	0.811386	0.801	0.221	1.28904e-212	1
IL1R1	3.11419e-215	0.701525	0.484	0.073	5.80952e-211	1
CLEC4A	3.49737e-212	0.573868	0.61	0.122	6.52434e-208	1
HAVCR2	1.30822e-209	0.680255	0.595	0.117	2.44049e-205	1
IGSF6	3.86365e-208	0.832738	0.876	0.255	7.20765e-204	1
TMEM14C	2.08107e-199	0.841443	0.809	0.269	3.88224e-195	1
FILIP1L	3.15128e-198	0.702989	0.469	0.074	5.8787e-194	1
PON2	8.01447e-198	0.451715	0.431	0.061	1.4951e-193	1
ALCAM	6.70935e-197	0.793427	0.632	0.146	1.25163e-192	1
RGS18	1.08686e-196	0.712249	0.75	0.197	2.02754e-192	1
METRNL	2.93985e-196	0.800917	0.679	0.169	5.4843e-192	1
JAML	2.0971e-193	1.08145	0.915	0.335	3.91215e-189	1
CXCL16	5.5145e-190	0.645344	0.628	0.144	1.02873e-185	1
MNDA	1.44736e-189	0.939868	0.872	0.314	2.70005e-185	1
CIITA	3.73718e-189	1.05887	0.923	0.338	6.97171e-185	1
CLIC2	4.23457e-189	0.465179	0.47	0.078	7.89959e-185	1
CD74	6.0969e-185	1.03125	1	0.894	1.13738e-180	1
PRCP	2.77005e-184	0.638844	0.684	0.178	5.16753e-180	1
GRASP	1.09009e-183	0.476526	0.402	0.056	2.03357e-179	1
MIR181A1HG	3.11745e-181	0.721872	0.577	0.127	5.81561e-177	1
YWHAH	1.22022e-178	1.3131	0.761	0.256	2.27633e-174	1
PLD4	1.81322e-178	0.452453	0.565	0.117	3.38256e-174	1
CTNND1	2.80621e-178	0.772274	0.633	0.156	5.23499e-174	1
BASP11	1.33429e-177	0.832703	0.798	0.254	2.48912e-173	1
CD1D	5.54616e-177	0.554037	0.56	0.12	1.03464e-172	1
P2RY14	2.53506e-176	0.514893	0.499	0.092	4.72915e-172	1
PPA1	1.57719e-175	0.945095	0.817	0.316	2.94226e-171	1
HLA-DMA	3.7319e-174	0.974077	0.921	0.44	6.96186e-170	1
SPI1	1.12908e-173	0.567263	0.711	0.195	2.1063e-169	1
IFI30	2.92666e-173	0.927075	0.698	0.196	5.45969e-169	1
GRIP1	2.07864e-172	0.385696	0.296	0.028	3.8777e-168	1
CD86	2.2725e-171	0.577569	0.69	0.188	4.23936e-167	1
PLXDC2	2.75299e-171	0.800301	0.714	0.198	5.13569e-167	1
RNASE6	1.13787e-170	0.62311	0.777	0.233	2.12271e-166	1
SPINT2	1.52603e-169	0.737192	0.788	0.27	2.8468e-165	1
STK38L	4.48697e-169	0.510306	0.577	0.132	8.37045e-165	1
LST1	3.6651e-167	0.776963	0.902	0.352	6.83724e-163	1
C1orf162	8.93133e-167	0.842707	0.91	0.375	1.66614e-162	1
NAV1	1.11896e-166	0.51273	0.418	0.069	2.08741e-162	1
AHR	1.45043e-166	0.752704	0.75	0.224	2.70577e-162	1
DSE	6.31734e-166	0.662427	0.728	0.206	1.1785e-161	1
VASH1	1.37953e-165	0.537389	0.426	0.074	2.57351e-161	1
CDK2AP1	6.51064e-165	0.363274	0.453	0.083	1.21456e-160	1
MYCL	2.2154e-163	0.477553	0.478	0.094	4.13283e-159	1
SPECC1	8.85788e-161	0.590181	0.602	0.151	1.65244e-156	1
ATP1B1	1.26164e-160	0.54508	0.5	0.104	2.35358e-156	1
PHACTR1	1.06099e-159	0.763317	0.739	0.231	1.97928e-155	1
SLC41A2	5.34101e-159	0.454897	0.328	0.043	9.96365e-155	1
CPVL	1.10825e-158	0.821671	0.859	0.294	2.06745e-154	1
RAB31	1.88184e-158	0.494231	0.66	0.176	3.51056e-154	1
C15orf48	3.39009e-158	1.38386	0.337	0.047	6.32421e-154	1
HLA-DMB	5.39926e-158	0.822681	0.949	0.429	1.00723e-153	1
RASSF4	6.29411e-158	0.571982	0.64	0.17	1.17417e-153	1
MGST2	8.84373e-158	0.405453	0.581	0.139	1.6498e-153	1
FPR3	1.0551e-157	0.685306	0.602	0.151	1.96829e-153	1
PPT1	6.45885e-157	0.631182	0.809	0.269	1.2049e-152	1
P2RY13	7.76702e-157	0.639879	0.642	0.17	1.44894e-152	1
GRN	4.77599e-156	0.697413	0.87	0.311	8.90962e-152	1
IL1B	8.69738e-155	0.830478	0.465	0.093	1.6225e-150	1
RALA	1.38329e-153	0.596656	0.594	0.154	2.58053e-149	1
RTN1	1.39569e-153	0.46651	0.418	0.076	2.60365e-149	1
ITPRIPL2	2.46129e-153	0.608472	0.585	0.148	4.59154e-149	1
PLAUR	4.63021e-153	0.815729	0.599	0.161	8.63766e-149	1
TBC1D9	4.03076e-152	0.709701	0.711	0.223	7.51938e-148	1
CCDC88A	4.83857e-152	0.636498	0.918	0.346	9.02634e-148	1
TM6SF1	5.03889e-151	0.403668	0.399	0.069	9.40005e-147	1
GPRIN3	2.498e-150	0.807123	0.801	0.265	4.66002e-146	1
SPATS2L	2.53569e-150	0.378141	0.499	0.107	4.73033e-146	1
CTSH	7.30432e-150	0.854088	0.91	0.428	1.36262e-145	1
CD33	2.80861e-148	0.416396	0.579	0.145	5.23945e-144	1
FAM129A	2.8153e-148	0.524005	0.574	0.144	5.25194e-144	1
GNAQ	2.99019e-148	0.667118	0.711	0.218	5.57819e-144	1
RGS10	5.48438e-148	0.784939	0.863	0.362	1.02311e-143	1
OTULINL	4.65645e-146	0.549383	0.683	0.2	8.68661e-142	1
PEA15	4.92219e-145	0.523497	0.647	0.184	9.18235e-141	1
APOBR	1.06758e-144	0.45372	0.401	0.073	1.99158e-140	1
SAMHD1	1.21915e-144	0.920413	0.964	0.453	2.27432e-140	1
ZBTB46	1.93207e-144	0.38478	0.273	0.031	3.60427e-140	1
DENND1B	1.27194e-143	0.55831	0.586	0.156	2.3728e-139	1
NR4A3	1.35702e-143	0.625989	0.285	0.035	2.53153e-139	1
LPCAT2	1.6837e-143	0.413467	0.582	0.147	3.14094e-139	1
SGK1	1.36698e-142	0.79641	0.601	0.169	2.55011e-138	1
LITAF	5.01985e-142	0.784239	0.839	0.337	9.36453e-138	1
C12orf45	1.47568e-141	0.623074	0.712	0.231	2.75289e-137	1
CFP	2.7614e-141	0.416143	0.528	0.125	5.15139e-137	1
LYZ	5.36562e-141	1.18785	0.985	0.697	1.00096e-136	1
OGFRL1	1.18835e-140	0.733457	0.812	0.293	2.21687e-136	1
APAF1	5.02042e-140	0.505854	0.629	0.178	9.3656e-136	1
BID	7.65942e-138	0.509481	0.704	0.222	1.42886e-133	1
FNIP2	1.90371e-137	0.47013	0.52	0.126	3.55137e-133	1
PLBD1	1.17402e-135	0.312267	0.528	0.131	2.19014e-131	1
FGL2	1.11661e-133	0.701764	0.972	0.395	2.08303e-129	1
RAB32	5.80257e-133	0.41695	0.586	0.162	1.08247e-128	1
CLEC7A	3.85966e-132	0.539181	0.759	0.247	7.20019e-128	1
ETV6	4.59008e-132	0.571474	0.722	0.242	8.5628e-128	1
ACAA1	2.7249e-131	0.414488	0.566	0.155	5.0833e-127	1
RAC1	5.43772e-131	0.719243	0.907	0.443	1.01441e-126	1
SKIL	5.7601e-131	0.729136	0.71	0.247	1.07455e-126	1
ADAM8	6.15246e-131	0.366741	0.421	0.087	1.14774e-126	1
ZNF385A	1.20727e-130	0.278595	0.378	0.071	2.25217e-126	1
SHTN1	1.43712e-130	0.395729	0.669	0.202	2.68094e-126	1
CEBPD	4.89941e-130	0.87426	0.835	0.329	9.13985e-126	1
RGS2	2.50708e-129	0.930432	0.901	0.418	4.67696e-125	1
LIMS1	2.52053e-129	0.628093	0.714	0.243	4.70204e-125	1
FCER1G	8.64986e-129	0.705953	0.866	0.33	1.61363e-124	1
ACTN1	2.54051e-128	0.434588	0.444	0.102	4.73932e-124	1
PALD1	1.10568e-127	0.403681	0.281	0.039	2.06264e-123	1
RNF130	2.0571e-127	0.477933	0.815	0.283	3.83752e-123	1
BCL7A	3.12725e-127	0.269438	0.333	0.055	5.83389e-123	1
FBP1	1.02013e-126	0.390662	0.397	0.082	1.90305e-122	1
RNF144B	2.77523e-126	0.498066	0.651	0.202	5.17718e-122	1
HGSNAT	5.71111e-125	0.41168	0.512	0.131	1.06541e-120	1
FCGRT	2.17746e-123	0.454287	0.86	0.34	4.06204e-119	1
ENTPD1	2.57619e-123	0.581442	0.699	0.234	4.80588e-119	1
TIMP1	4.15927e-123	0.482215	0.692	0.234	7.75911e-119	1
TET2	5.16301e-123	0.517834	0.776	0.278	9.63159e-119	1
CD302	8.81197e-123	0.310765	0.699	0.221	1.64387e-118	1
HPS5	4.24751e-122	0.424159	0.485	0.122	7.92373e-118	1
H2AFY	4.87185e-122	0.563266	0.903	0.396	9.08843e-118	1
FOS	8.10298e-122	0.861172	0.933	0.482	1.51161e-117	1
RCC2	5.64609e-121	0.450694	0.555	0.157	1.05328e-116	1
PSTPIP2	8.37143e-121	0.410126	0.44	0.103	1.56169e-116	1
DPYSL2	1.61694e-120	0.510887	0.755	0.266	3.01639e-116	1
MAP3K13	3.35195e-120	0.37266	0.445	0.105	6.25306e-116	1
CTTNBP2NL	9.78977e-120	0.383846	0.407	0.091	1.82628e-115	1
THEMIS2	4.06196e-119	0.412937	0.719	0.244	7.5776e-115	1
CALHM6	5.45958e-119	0.479826	0.702	0.243	1.01848e-114	1
EFHD2	5.79423e-119	0.517535	0.796	0.301	1.08091e-114	1
MBOAT7	1.99908e-118	0.314834	0.414	0.092	3.72928e-114	1
FAM49A	2.53969e-117	0.460785	0.655	0.211	4.73778e-113	1
CREB5	3.0622e-117	0.416165	0.388	0.083	5.71254e-113	1
MLEC	7.70842e-117	0.483048	0.673	0.226	1.43801e-112	1
RIN3	7.89471e-117	0.359866	0.478	0.123	1.47276e-112	1
TSEN34	1.55908e-116	0.440851	0.581	0.175	2.90846e-112	1
TNFSF13B	1.70961e-116	0.521434	0.706	0.241	3.18927e-112	1
IKBIP	2.41828e-116	0.394562	0.53	0.149	4.5113e-112	1
MYD88	7.44419e-116	0.320753	0.523	0.143	1.38871e-111	1
IMPA2	1.33027e-115	0.292642	0.422	0.099	2.48162e-111	1
CACUL1	1.74764e-115	0.5407	0.655	0.217	3.26022e-111	1
PLEKHO1	1.81371e-115	0.570911	0.862	0.371	3.38348e-111	1
S100A11	2.20412e-115	0.692435	0.901	0.454	4.11179e-111	1
DST	2.41949e-115	0.250823	0.517	0.139	4.51356e-111	1
CX3CR1	6.2511e-115	0.342793	0.445	0.108	1.16614e-110	1
SPN	6.55331e-115	0.431501	0.649	0.204	1.22252e-110	1
MOB1B	1.20277e-114	0.502327	0.574	0.172	2.24376e-110	1
TIGAR	1.50251e-114	0.285044	0.364	0.075	2.80294e-110	1
KCTD12	3.26121e-114	0.390149	0.796	0.285	6.08379e-110	1
ARL4C	1.24446e-113	0.666826	0.86	0.377	2.32153e-109	1
CSTA	5.53227e-113	0.361076	0.571	0.168	1.03204e-108	1
LTC4S	1.18343e-112	0.342602	0.402	0.091	2.20769e-108	1
IER3	1.92715e-112	0.461617	0.612	0.193	3.59509e-108	1
SNX20	2.25814e-112	0.364071	0.469	0.121	4.21257e-108	1
SLAMF8	2.87792e-112	0.371203	0.379	0.083	5.36877e-108	1
SNX30	6.61516e-112	0.325372	0.481	0.127	1.23406e-107	1
PTGS2	9.24257e-112	0.690692	0.316	0.059	1.7242e-107	1
MAGEF1	1.06208e-111	0.327153	0.333	0.064	1.98131e-107	1
PICALM	1.88235e-111	0.443553	0.734	0.261	3.51153e-107	1
GDI2	2.11322e-111	0.542649	0.858	0.41	3.94222e-107	1
SLC31A2	3.16904e-111	0.36397	0.453	0.116	5.91184e-107	1
SYAP1	4.08e-111	0.462981	0.582	0.185	7.61124e-107	1
ELMO1	6.50418e-111	0.445805	0.597	0.187	1.21336e-106	1
VSIG4	7.60226e-111	0.577391	0.379	0.087	1.4182e-106	1
PLXNC1	1.68849e-110	0.398045	0.663	0.221	3.14987e-106	1
TSPAN33	1.6932e-110	0.344871	0.415	0.098	3.15866e-106	1
LAMTOR2	5.21017e-110	0.377839	0.657	0.221	9.71956e-106	1
HEXB	7.04526e-110	0.316341	0.562	0.168	1.31429e-105	1
CCDC6	7.05546e-110	0.421505	0.578	0.18	1.3162e-105	1
ANXA1	9.12133e-109	0.516663	0.832	0.343	1.70158e-104	1
SLC25A5	1.34755e-108	0.665585	0.837	0.428	2.51386e-104	1
IFT20	1.36058e-108	0.328124	0.544	0.16	2.53816e-104	1
COMT	1.97532e-108	0.382337	0.679	0.233	3.68496e-104	1
FCGR2A	3.20059e-108	0.360619	0.684	0.228	5.97069e-104	1
PTRHD1	4.19029e-108	0.351153	0.602	0.193	7.81699e-104	1
NUDT3	9.51718e-108	0.494059	0.667	0.229	1.77543e-103	1
TYMP	2.75256e-107	0.494047	0.855	0.36	5.1349e-103	1
NAP1L1	3.33554e-107	0.710936	0.95	0.644	6.22245e-103	1
ZNF562	6.99292e-107	0.373153	0.422	0.104	1.30453e-102	1
LACTB	1.91183e-106	0.392083	0.57	0.175	3.56651e-102	1
PTMS	2.00961e-106	0.284138	0.469	0.127	3.74893e-102	1
NCOA4	2.21909e-105	0.357674	0.774	0.292	4.13971e-101	1
DUSP23	4.55799e-105	0.32957	0.438	0.114	8.50294e-101	1
RBPJ	3.13305e-104	0.494913	0.809	0.333	5.8447e-100	1
OPN3	6.70038e-104	0.288257	0.388	0.091	1.24996e-99	1
ARF3	1.06121e-103	0.33775	0.493	0.141	1.97969e-99	1
NLRP3	1.57817e-103	0.390004	0.382	0.091	2.94408e-99	1
KDM6B	1.66221e-103	0.393783	0.411	0.104	3.10086e-99	1
ARPIN	2.27027e-103	0.306592	0.348	0.076	4.23518e-99	1
COTL1	8.02707e-103	0.618344	0.921	0.509	1.49745e-98	1
TYROBP	8.54054e-103	0.61447	0.917	0.407	1.59324e-98	1
LMO2	1.44698e-102	0.269142	0.52	0.151	2.69934e-98	1
GLIPR1	1.73375e-102	0.614579	0.91	0.467	3.23431e-98	1
DOCK5	3.4203e-102	0.357564	0.458	0.124	6.38057e-98	1
CKLF	5.3231e-102	0.585371	0.758	0.322	9.93024e-98	1
GSTP1	5.82373e-102	0.689621	0.86	0.492	1.08642e-97	1
AP2S1	9.95577e-102	0.414834	0.684	0.251	1.85725e-97	1
RGS12	1.21702e-101	0.327827	0.325	0.067	2.27035e-97	1
SRGN	3.03415e-101	0.848726	0.956	0.654	5.66021e-97	1
CD4	6.95158e-101	0.310445	0.711	0.253	1.29682e-96	1
PABPC4	6.97591e-101	0.348204	0.71	0.265	1.30136e-96	1
PLAGL1	8.2499e-101	0.331795	0.458	0.124	1.53902e-96	1
MAT2A	2.03619e-100	0.490327	0.664	0.245	3.79851e-96	1
MOB3B	2.52164e-100	0.344832	0.281	0.05	4.70411e-96	1
ITGB2	5.07761e-100	0.543793	0.906	0.425	9.47228e-96	1
SH2B3	6.57558e-100	0.337113	0.647	0.221	1.22668e-95	1
ASAP1	6.76142e-100	0.405999	0.563	0.181	1.26134e-95	1
SIRT1	1.3805e-99	0.350048	0.472	0.134	2.57533e-95	1
P2RY6	1.45906e-99	0.270348	0.324	0.068	2.72188e-95	1
SEC14L1	1.81946e-99	0.420218	0.672	0.242	3.3942e-95	1
BRI3BP	4.02008e-99	0.346355	0.476	0.135	7.49946e-95	1
STX6	5.05726e-99	0.323271	0.468	0.131	9.43433e-95	1
SUPT4H1	5.20204e-99	0.354895	0.625	0.217	9.70441e-95	1
B3GNT5	7.09382e-99	0.384076	0.328	0.071	1.32335e-94	1
BCL6	8.64394e-99	0.34245	0.376	0.089	1.61253e-94	1
BHLHE40	9.94835e-99	0.299252	0.403	0.101	1.85587e-94	1
SMCO4	1.99264e-98	0.301245	0.473	0.136	3.71727e-94	1
VPS35	3.18726e-98	0.410181	0.804	0.335	5.94583e-94	1
PILRA	1.05844e-97	0.269088	0.505	0.147	1.97452e-93	1
PTAFR	1.59231e-97	0.385092	0.477	0.137	2.97046e-93	1
PYCARD	2.36135e-97	0.554104	0.801	0.358	4.4051e-93	1
MFSD1	2.42813e-97	0.251505	0.675	0.236	4.52967e-93	1
ATG3	1.94397e-96	0.313902	0.664	0.235	3.62648e-92	1
TNFAIP8L2	2.82716e-96	0.266253	0.371	0.09	5.27406e-92	1
COX5A	3.19853e-96	0.454955	0.777	0.336	5.96685e-92	1
HCK	3.75952e-96	0.251747	0.579	0.185	7.01339e-92	1
ARHGAP5	3.81813e-96	0.325897	0.594	0.197	7.12272e-92	1
CTSZ	7.71292e-96	0.534256	0.906	0.465	1.43884e-91	1
PTPRE	1.23036e-95	0.504593	0.831	0.342	2.29523e-91	1
HACD4	2.15355e-95	0.269685	0.594	0.197	4.01746e-91	1
SULF2	3.36588e-95	0.313122	0.501	0.151	6.27904e-91	1
BLOC1S6	1.00576e-94	0.404573	0.715	0.276	1.87624e-90	1
CPPED1	1.5225e-94	0.281831	0.536	0.171	2.84022e-90	1
NAMPT	2.11855e-94	0.309412	0.75	0.306	3.95216e-90	1
LSP1	2.44794e-94	0.453593	0.798	0.35	4.56664e-90	1
UVRAG	5.4567e-94	0.407981	0.714	0.279	1.01795e-89	1
ST14	6.42559e-94	0.304384	0.319	0.069	1.19869e-89	1
SYNGR21	1.24917e-93	0.383475	0.7	0.265	2.33033e-89	1
VEGFA	1.7532e-93	0.588832	0.306	0.066	3.27059e-89	1
SLC12A9	6.40886e-93	0.271594	0.362	0.087	1.19557e-88	1
MTHFD2	1.11168e-92	0.305926	0.448	0.129	2.07385e-88	1
ANXA5	1.47797e-92	0.434091	0.833	0.378	2.75715e-88	1
MYADM	2.87897e-92	0.2773	0.401	0.105	5.37072e-88	1
EMILIN2	4.06719e-92	0.390659	0.532	0.172	7.58734e-88	1
CCDC47	5.23211e-92	0.318684	0.62	0.217	9.7605e-88	1
LGALS1	7.07777e-92	0.736768	0.82	0.419	1.32036e-87	1
LY861	1.09552e-91	0.405031	0.712	0.285	2.04369e-87	1
MS4A6A	1.83971e-91	0.769442	0.749	0.332	3.43197e-87	1
PDCL3	3.14148e-91	0.28889	0.437	0.123	5.86043e-87	1
LAMTOR1	3.87741e-91	0.386031	0.626	0.228	7.23331e-87	1
CLTB	4.46922e-91	0.277984	0.48	0.143	8.33734e-87	1
CAT	6.68995e-91	0.328614	0.766	0.31	1.24801e-86	1
HERPUD1	1.40311e-90	0.636495	0.923	0.502	2.61751e-86	1
RGS1	6.85576e-90	0.645024	0.765	0.328	1.27894e-85	1
TRIB1	1.20161e-89	0.283076	0.341	0.082	2.24159e-85	1
CD83	2.05603e-89	0.501496	0.56	0.198	3.83552e-85	1
LGALS3	2.30425e-89	0.614151	0.638	0.245	4.29859e-85	1
RNH1	3.9803e-89	0.378102	0.716	0.286	7.42525e-85	1
FOSL2	7.30996e-89	0.373388	0.461	0.139	1.36367e-84	1
ATP6AP1	7.56226e-89	0.269258	0.531	0.17	1.41074e-84	1
SGK3	9.16286e-89	0.289026	0.538	0.175	1.70933e-84	1
PREX1	1.98188e-88	0.348937	0.641	0.235	3.6972e-84	1
PTTG1IP	4.70296e-88	0.313605	0.624	0.226	8.77337e-84	1
CEP170	9.61051e-88	0.427115	0.681	0.265	1.79284e-83	1
SLC16A3	1.2833e-87	0.311542	0.319	0.074	2.39399e-83	1
KIAA0930	1.69591e-87	0.253447	0.505	0.161	3.16372e-83	1
RCOR1	2.94894e-87	0.272031	0.52	0.166	5.50124e-83	1
TMSB10	3.89574e-87	0.631473	0.977	0.869	7.26751e-83	1
FGD4	4.95139e-87	0.285912	0.504	0.159	9.23681e-83	1
DRAP1	2.39746e-86	0.331336	0.727	0.3	4.47247e-82	1
C20orf27	5.76285e-86	0.268302	0.38	0.102	1.07506e-81	1
GK	2.05938e-85	0.335363	0.308	0.07	3.84177e-81	1
CDKN1A	2.74718e-85	0.348004	0.36	0.094	5.12486e-81	1
RUFY3	3.17348e-85	0.310966	0.556	0.194	5.92013e-81	1
EIF2AK4	8.28428e-85	0.319284	0.513	0.172	1.54543e-80	1
SSR1	9.59114e-85	0.421594	0.784	0.343	1.78923e-80	1
GPR160	1.15646e-84	0.265948	0.374	0.1	2.15737e-80	1
PTPN12	2.00317e-84	0.274024	0.513	0.17	3.73691e-80	1
TPM4	2.13003e-84	0.4057	0.77	0.335	3.97357e-80	1
MAML3	2.59042e-84	0.287593	0.339	0.085	4.83243e-80	1
CXorf21	2.60331e-84	0.295118	0.477	0.154	4.85648e-80	1
SPOPL	2.92117e-84	0.311008	0.512	0.171	5.44944e-80	1
AIF1	3.04802e-84	0.409	0.891	0.404	5.68609e-80	1
ACTB	3.52206e-84	0.679796	0.983	0.865	6.57041e-80	1
MPST	3.5233e-84	0.255702	0.3	0.068	6.57272e-80	1
INIP	5.73684e-84	0.270803	0.421	0.121	1.07021e-79	1
MCL1	5.77276e-84	0.603739	0.906	0.492	1.07691e-79	1
ZMIZ1	1.70252e-83	0.268438	0.434	0.13	3.17605e-79	1
APEX1	2.45578e-83	0.389407	0.704	0.297	4.58125e-79	1
NDUFV3	3.11204e-83	0.260751	0.578	0.204	5.80551e-79	1
RPS24	3.44378e-83	0.502044	0.991	0.941	6.42438e-79	1
PRKAR1A	3.59419e-83	0.414458	0.777	0.335	6.70496e-79	1
PDE4A	5.50715e-83	0.251646	0.253	0.049	1.02736e-78	1
AC020656.1	5.76039e-83	0.275544	0.321	0.078	1.0746e-78	1
FAM49B	7.49463e-83	0.461025	0.91	0.482	1.39812e-78	1
ALOX5	8.06916e-83	0.307049	0.532	0.181	1.5053e-78	1
CAMK1D	1.31265e-82	0.288602	0.546	0.188	2.44874e-78	1
CMTM6	6.34768e-82	0.511103	0.829	0.393	1.18416e-77	1
SLC9A7	8.5828e-82	0.285062	0.325	0.08	1.60112e-77	1
EDEM1	1.04651e-81	0.328435	0.617	0.232	1.95226e-77	1
DDX21	5.89575e-81	0.45502	0.858	0.417	1.09985e-76	1
NDUFS8	7.24728e-81	0.294969	0.571	0.208	1.35198e-76	1
ATP6V0B	7.8162e-81	0.366924	0.759	0.331	1.45811e-76	1
GRK3	1.06262e-80	0.290989	0.628	0.237	1.98233e-76	1
CCND2	1.23533e-80	0.325893	0.603	0.214	2.3045e-76	1
RASSF2	1.57882e-80	0.275905	0.671	0.259	2.94529e-76	1
HMGA1	1.68549e-80	0.261626	0.417	0.124	3.14429e-76	1
TMEM70	2.23844e-80	0.278171	0.425	0.129	4.17581e-76	1
SUSD6	2.93818e-80	0.290637	0.52	0.179	5.48118e-76	1
OSBPL8	3.73063e-80	0.446886	0.801	0.382	6.95949e-76	1
PID1	5.64389e-80	0.266583	0.435	0.133	1.05287e-75	1
CD58	7.51457e-80	0.337136	0.438	0.135	1.40184e-75	1
EIF3L	8.1722e-80	0.468504	0.848	0.456	1.52452e-75	1
FTH1	8.80399e-80	0.640904	0.992	0.909	1.64238e-75	1
VIM	1.03175e-79	0.704433	0.98	0.77	1.92473e-75	1
MEF2A	3.41531e-79	0.453	0.745	0.321	6.37125e-75	1
UBL3	7.26641e-79	0.27853	0.577	0.21	1.35555e-74	1
ETV3	1.21754e-78	0.277028	0.355	0.095	2.27132e-74	1
NFE2L2	1.81818e-78	0.343986	0.733	0.315	3.39181e-74	1
LAP3	2.25803e-78	0.270245	0.578	0.212	4.21235e-74	1
DYNLL1	8.92724e-78	0.440692	0.827	0.428	1.66538e-73	1
RPS6KA3	1.07181e-77	0.299368	0.728	0.311	1.99946e-73	1
SOCS3	1.19161e-77	0.35351	0.355	0.098	2.22296e-73	1
SEC11A	1.24028e-77	0.484446	0.812	0.431	2.31375e-73	1
IFNGR1	1.83964e-77	0.391948	0.829	0.387	3.43184e-73	1
PALLD	2.23134e-77	0.25723	0.251	0.052	4.16257e-73	1
AC009093.2	2.96306e-77	0.321112	0.281	0.064	5.52758e-73	1
JAK2	8.38312e-77	0.310471	0.517	0.183	1.56387e-72	1
HDAC9	4.30385e-76	0.282483	0.52	0.181	8.02883e-72	1
NR4A2	9.02379e-76	0.592804	0.461	0.159	1.68339e-71	1
FAM118A	3.22161e-75	0.495946	0.909	0.473	6.00991e-71	1
SYK	3.31963e-75	0.255143	0.706	0.288	6.19277e-71	1
SRGAP2C	4.10964e-75	0.387317	0.413	0.129	7.66653e-71	1
CRYBG3	2.10244e-74	0.270363	0.425	0.135	3.92209e-70	1
AREG	2.38375e-74	0.736848	0.306	0.08	4.44689e-70	1
HIF1A	3.07395e-74	0.311558	0.747	0.327	5.73446e-70	1
TPI1	3.94966e-74	0.388275	0.75	0.344	7.36809e-70	1
CREM	1.17641e-73	0.392923	0.423	0.138	2.1946e-69	1
CHMP1B	1.18076e-73	0.545803	0.589	0.235	2.2027e-69	1
RAPGEF1	1.39687e-73	0.272479	0.548	0.201	2.60585e-69	1
BRK1	2.06707e-73	0.398388	0.761	0.363	3.85612e-69	1
ADGRE2	2.814e-73	0.254822	0.368	0.106	5.24952e-69	1
CMIP	2.97882e-73	0.25543	0.565	0.206	5.55699e-69	1
RUNX1	3.17411e-73	0.384267	0.583	0.226	5.9213e-69	1
RTN4	3.40196e-73	0.348353	0.825	0.389	6.34635e-69	1
GNG5	3.44197e-73	0.434313	0.828	0.453	6.421e-69	1
VDAC1	3.53108e-73	0.274423	0.69	0.291	6.58724e-69	1
GAB3	4.51967e-73	0.295013	0.425	0.135	8.43145e-69	1
REV3L	4.11145e-72	0.32254	0.538	0.198	7.66991e-68	1
SFT2D2	8.56413e-72	0.270466	0.708	0.295	1.59764e-67	1
BTN2A2	8.57003e-72	0.284234	0.422	0.135	1.59874e-67	1
RAB11FIP1	1.30416e-71	0.381006	0.69	0.294	2.43292e-67	1
PRELID1	2.61903e-71	0.408513	0.79	0.402	4.8858e-67	1
CNPY3	2.8506e-71	0.256993	0.647	0.259	5.3178e-67	1
SLC4A7	3.08892e-71	0.340509	0.597	0.231	5.76237e-67	1
FAM102B	4.70413e-71	0.257535	0.372	0.111	8.77556e-67	1
SDCCAG8	4.70598e-71	0.290569	0.488	0.171	8.77901e-67	1
TLR101	1.00045e-70	0.289626	0.417	0.132	1.86634e-66	1
TUBA1B	1.10208e-70	0.391349	0.878	0.49	2.05592e-66	1
PGLS	1.51102e-70	0.301386	0.7	0.303	2.81881e-66	1
VAMP8	1.61696e-70	0.365696	0.828	0.437	3.01644e-66	1
CCT6A	1.96289e-70	0.289614	0.684	0.288	3.66177e-66	1
TK2	2.07478e-70	0.265317	0.337	0.095	3.87051e-66	1
NR4A1	2.51728e-70	0.404792	0.586	0.235	4.69598e-66	1
N4BP2	4.88178e-70	0.256573	0.484	0.168	9.10695e-66	1
SPAG9	9.62721e-70	0.294717	0.648	0.263	1.79596e-65	1
ADAM281	9.72437e-70	0.266688	0.653	0.269	1.81408e-65	1
MRC1	2.20828e-69	0.252297	0.491	0.173	4.11955e-65	1
SERPINB9	2.50499e-69	0.45026	0.538	0.212	4.67306e-65	1
ZFAND5	1.16477e-68	0.253093	0.747	0.329	2.17288e-64	1
MIS18BP1	6.70457e-68	0.366041	0.856	0.44	1.25074e-63	1
TUBA1A	2.68571e-67	0.307695	0.612	0.251	5.01019e-63	1
IER5	3.89581e-67	0.576134	0.816	0.428	7.26763e-63	1
SNAP23	1.45634e-66	0.252167	0.651	0.268	2.71681e-62	1
GAPDH	2.91958e-66	0.465836	0.851	0.527	5.44648e-62	1
TMSB4X	3.78566e-66	0.463339	0.999	0.982	7.06215e-62	1
FMNL1	5.26863e-66	0.253038	0.642	0.262	9.82862e-62	1
PPIF	8.93543e-66	0.25822	0.341	0.102	1.6669e-61	1
CUX1	1.08894e-65	0.257729	0.57	0.222	2.03142e-61	1
TMEM123	4.53104e-65	0.284649	0.805	0.389	8.45266e-61	1
DOCK10	8.61804e-65	0.28697	0.737	0.334	1.6077e-60	1
S100A10	1.527e-64	0.540878	0.849	0.508	2.84862e-60	1
ARPC5	4.11805e-64	0.405991	0.913	0.575	7.68222e-60	1
GPR183	1.13719e-62	0.523541	0.747	0.382	2.12142e-58	1
INSIG1	1.92473e-62	0.283358	0.368	0.12	3.59059e-58	1
VCL	2.09416e-62	0.250481	0.38	0.125	3.90666e-58	1
RUNX3	5.8166e-62	0.472599	0.565	0.237	1.08509e-57	1
CD9	8.96674e-62	0.55562	0.261	0.07	1.67275e-57	1
ZFP36	1.79062e-61	0.316651	0.824	0.433	3.3404e-57	1
STK17B	3.68804e-61	0.450266	0.938	0.612	6.88004e-57	1
USP53	4.57493e-61	0.28673	0.324	0.097	8.53453e-57	1
PABPC1	5.52103e-61	0.458253	0.972	0.783	1.02995e-56	1
SLC20A1	5.86753e-61	0.330452	0.547	0.226	1.09459e-56	1
NFKBID	2.37194e-60	0.255053	0.409	0.141	4.42486e-56	1
PPP1CB	3.45764e-60	0.308124	0.802	0.408	6.45022e-56	1
CAP1	1.05427e-59	0.311379	0.867	0.466	1.96674e-55	1
GNAS	1.0894e-59	0.387134	0.94	0.707	2.03228e-55	1
PRKAG2	1.37034e-59	0.28359	0.513	0.199	2.55638e-55	1
REL1	3.05647e-59	0.48258	0.91	0.523	5.70184e-55	1
DBI	3.66946e-59	0.355958	0.784	0.41	6.84538e-55	1
MARCH11	3.72567e-59	0.32598	0.851	0.416	6.95024e-55	1
OSTC	1.04077e-58	0.253398	0.69	0.316	1.94156e-54	1
PSME2	1.15528e-58	0.282626	0.735	0.352	2.15517e-54	1
HCLS1	5.159e-58	0.278627	0.883	0.469	9.62411e-54	1
MTDH	7.10597e-58	0.379577	0.883	0.523	1.32562e-53	1
MAP3K2	1.39014e-56	0.335517	0.757	0.366	2.59331e-52	1
GPX4	3.07619e-56	0.271107	0.789	0.42	5.73863e-52	1
MEF2C1	2.52182e-55	0.29065	0.895	0.486	4.70446e-51	1
GNAI2	3.688e-55	0.301686	0.856	0.459	6.87997e-51	1
NPC2	8.87679e-55	0.287385	0.863	0.467	1.65597e-50	1
YBX1	2.8058e-54	0.406324	0.905	0.672	5.23422e-50	1
NDUFB2	6.28949e-54	0.282097	0.804	0.433	1.1733e-49	1
ARPC1B	6.51822e-54	0.334101	0.919	0.575	1.21597e-49	1
ARPC3	1.18086e-52	0.385854	0.935	0.712	2.20289e-48	1
SERP1	1.48036e-52	0.304287	0.91	0.588	2.76161e-48	1
ANXA2	3.19424e-52	0.284008	0.704	0.353	5.95885e-48	1
GADD45B	1.33088e-51	0.408132	0.552	0.253	2.48275e-47	1
S100A6	2.91198e-51	0.354392	0.8	0.454	5.4323e-47	1
ATP5MC3	4.05744e-51	0.294422	0.796	0.441	7.56915e-47	1
SAT1	9.28144e-51	0.285997	0.98	0.707	1.73145e-46	1
PCBP2	2.04343e-49	0.276005	0.839	0.479	3.81202e-45	1
SLC25A3	4.16744e-49	0.266036	0.868	0.509	7.77437e-45	1
RPL4	1.70745e-48	0.372948	0.93	0.757	3.18524e-44	1
RNASET2	6.35005e-48	0.257018	0.887	0.491	1.1846e-43	1
ATP2B11	8.08487e-48	0.323266	0.747	0.392	1.50823e-43	1
PFN1	1.66757e-47	0.412198	0.907	0.647	3.11085e-43	1
HMGN1	1.89495e-47	0.283595	0.897	0.549	3.53503e-43	1
SLC2A3	1.93432e-47	0.273342	0.591	0.279	3.60848e-43	1
CFLAR	3.42609e-46	0.254642	0.882	0.491	6.39137e-42	1
RPS171	2.10671e-45	0.264647	0.845	0.504	3.93006e-41	1
HBEGF	3.92508e-45	0.382396	0.261	0.085	7.32224e-41	1
RPS111	1.45009e-44	0.384183	0.973	0.857	2.70514e-40	1
JUNB	1.02531e-43	0.288597	0.884	0.557	1.91271e-39	1
ACTR2	3.16672e-43	0.277163	0.94	0.635	5.90752e-39	1
EIF3K	3.1986e-42	0.338994	0.871	0.587	5.96698e-38	1
BTF31	1.70331e-41	0.348417	0.907	0.692	3.17753e-37	1
HSPA6	4.06642e-40	0.303964	0.255	0.087	7.58591e-36	1
KCNQ1OT1	5.52428e-38	0.309274	0.413	0.18	1.03055e-33	1
HSPB1	1.93023e-37	0.352545	0.583	0.301	3.60085e-33	1
ARPC2	7.82048e-35	0.273753	0.934	0.703	1.45891e-30	1
CFL1	3.64239e-34	0.311023	0.917	0.677	6.79487e-30	1
RPL231	8.07071e-34	0.317187	0.961	0.799	1.50559e-29	1
HSPA1A	1.30907e-33	0.405661	0.918	0.709	2.44206e-29	1
ATP5MC2	4.43673e-33	0.254389	0.891	0.634	8.27672e-29	1
RPL36A1	1.93528e-32	0.262485	0.956	0.77	3.61026e-28	1
ACTG1	1.18961e-30	0.332559	0.954	0.807	2.21922e-26	1
RPLP01	1.91799e-29	0.268971	0.952	0.783	3.578e-25	1
MT-ND4	2.77088e-23	0.308582	0.987	0.908	5.16907e-19	1
MT-CO1	8.11048e-19	0.275598	0.993	0.936	1.51301e-14	1
IGKC	2.77542e-167	0.726831	0.905	0.85	5.17754e-163	2
HNRNPDL	2.89066e-66	0.387137	0.198	0.716	5.39253e-62	2
CSDE1	1.04704e-64	0.3023	0.135	0.584	1.95326e-60	2
MOB1A	1.17329e-63	0.266545	0.142	0.59	2.18878e-59	2
COX5B	2.04458e-63	0.282685	0.136	0.578	3.81416e-59	2
SNRPD2	1.80031e-62	0.330188	0.13	0.565	3.35847e-58	2
SRSF2	3.47393e-61	0.325953	0.101	0.501	6.48062e-57	2
LYZ1	4.80436e-61	1.01091	0.82	0.722	8.96253e-57	2
TRMT112	7.45544e-61	0.28468	0.09	0.482	1.39081e-56	2
SLC25A31	8.77201e-61	0.281087	0.155	0.605	1.63642e-56	2
SAP18	1.14531e-60	0.351387	0.129	0.554	2.13658e-56	2
CDC42	1.12167e-59	0.267034	0.197	0.68	2.09248e-55	2
OST4	7.05736e-59	0.335574	0.188	0.661	1.31655e-54	2
ATP5PF	8.54692e-59	0.333823	0.123	0.532	1.59443e-54	2
APRT	2.03298e-58	0.359247	0.129	0.543	3.79252e-54	2
TBCA	4.35375e-58	0.266489	0.109	0.503	8.12192e-54	2
EIF3F	2.78516e-57	0.342197	0.163	0.604	5.19572e-53	2
H2AFZ	7.44454e-57	0.320039	0.109	0.5	1.38878e-52	2
RPS172	7.99937e-56	0.32818	0.161	0.596	1.49228e-51	2
EIF3G	1.0077e-55	0.390425	0.114	0.507	1.87986e-51	2
NDUFV2	4.21733e-55	0.256128	0.089	0.452	7.86742e-51	2
PSMB3	5.29875e-55	0.290503	0.084	0.443	9.88482e-51	2
GNB1	8.67839e-55	0.28619	0.093	0.46	1.61895e-50	2
CLIC1	9.11421e-55	0.290962	0.188	0.65	1.70026e-50	2
VPS351	1.39198e-54	0.272358	0.08	0.434	2.59674e-50	2
PGK1	2.00924e-54	0.288703	0.102	0.474	3.74823e-50	2
RSL24D1	9.61566e-54	0.339148	0.105	0.477	1.7938e-49	2
HIGD2A	1.03681e-53	0.293716	0.124	0.516	1.93418e-49	2
SNHG81	1.74114e-53	0.28912	0.109	0.482	3.2481e-49	2
SEPT2	2.41076e-53	0.330365	0.093	0.453	4.49728e-49	2
MYL12B	4.53835e-53	0.266305	0.219	0.698	8.4663e-49	2
ATP5MPL	6.23382e-53	0.331266	0.145	0.553	1.16292e-48	2
ERH	7.09914e-53	0.263984	0.08	0.427	1.32434e-48	2
ATP5F1A	3.14798e-52	0.30285	0.107	0.474	5.87256e-48	2
GMFG	3.60162e-52	0.291666	0.182	0.619	6.71883e-48	2
GABARAPL2	4.14204e-52	0.343847	0.098	0.458	7.72698e-48	2
PARK7	5.82111e-52	0.333402	0.161	0.579	1.08593e-47	2
CANX	6.49927e-52	0.281938	0.12	0.496	1.21244e-47	2
UBB	6.83535e-52	0.365205	0.219	0.692	1.27513e-47	2
NDUFB21	8.53811e-52	0.369879	0.133	0.523	1.59278e-47	2
NDUFC2	1.34679e-51	0.336672	0.105	0.47	2.51244e-47	2
CAP11	2.18283e-51	0.288006	0.155	0.562	4.07207e-47	2
CHCHD2	2.19554e-51	0.315679	0.21	0.676	4.09579e-47	2
SMIM26	8.96245e-51	0.288165	0.081	0.421	1.67194e-46	2
NDUFB11	9.04993e-51	0.326746	0.09	0.438	1.68826e-46	2
SEC61B	9.98521e-51	0.280967	0.163	0.574	1.86274e-46	2
SNU13	1.14495e-50	0.29497	0.101	0.454	2.1359e-46	2
ENO1	1.23832e-50	0.377459	0.129	0.512	2.31009e-46	2
EIF3H	1.34528e-50	0.344993	0.175	0.597	2.50962e-46	2
ARPC1B1	2.18885e-50	0.306984	0.213	0.669	4.0833e-46	2
COX6B1	2.65476e-50	0.471029	0.185	0.618	4.95246e-46	2
SNRPG	3.22373e-50	0.373948	0.096	0.445	6.01388e-46	2
EIF3L1	3.47145e-50	0.307966	0.149	0.55	6.47598e-46	2
TMA7	3.83108e-50	0.283574	0.251	0.752	7.14687e-46	2
RBX1	5.0167e-50	0.454498	0.12	0.488	9.35865e-46	2
AES	8.79895e-50	0.398239	0.08	0.414	1.64144e-45	2
NDUFB8	1.22656e-49	0.272181	0.078	0.408	2.28814e-45	2
NDUFS5	1.32225e-49	0.414651	0.112	0.476	2.46666e-45	2
ATP5PD	2.22749e-49	0.306027	0.104	0.456	4.15537e-45	2
UQCR11	3.14893e-49	0.531255	0.176	0.599	5.87433e-45	2
C8orf59	3.59012e-49	0.259649	0.118	0.482	6.69738e-45	2
MINOS1	3.70622e-49	0.313348	0.109	0.468	6.91395e-45	2
SF3B5	6.36271e-49	0.341573	0.092	0.432	1.18696e-44	2
COX6C	8.91467e-49	0.325385	0.198	0.64	1.66303e-44	2
NDUFA1	9.62093e-49	0.538309	0.164	0.568	1.79478e-44	2
UBL5	1.02737e-48	0.387995	0.186	0.611	1.91655e-44	2
ATP5ME	1.81498e-48	0.480995	0.152	0.55	3.38585e-44	2
PSMB1	2.0692e-48	0.378394	0.13	0.504	3.86009e-44	2
CAPZA2	3.99008e-48	0.365374	0.08	0.408	7.44349e-44	2
TMED10	6.21234e-48	0.429943	0.098	0.439	1.15891e-43	2
ARPC51	6.34513e-48	0.268108	0.219	0.668	1.18368e-43	2
NDUFB4	7.11396e-48	0.46314	0.117	0.474	1.32711e-43	2
PSMA4	7.31794e-48	0.332413	0.093	0.428	1.36516e-43	2
COX5A1	7.60215e-48	0.269633	0.093	0.429	1.41818e-43	2
RPS4Y11	7.75476e-48	0.259891	0.228	0.691	1.44665e-43	2
SUB1	1.14773e-47	0.373432	0.226	0.691	2.14109e-43	2
DYNLRB1	1.37466e-47	0.260889	0.064	0.372	2.56443e-43	2
HLA-DPB11	1.45278e-47	0.881097	0.817	0.868	2.71016e-43	2
SERPINB1	1.78799e-47	0.332481	0.092	0.422	3.3355e-43	2
SEM1	2.56071e-47	0.383215	0.109	0.458	4.77701e-43	2
NDUFB1	2.63785e-47	0.512136	0.117	0.472	4.9209e-43	2
SEC11A1	2.80041e-47	0.261144	0.143	0.521	5.22417e-43	2
TPM41	3.1156e-47	0.370493	0.092	0.427	5.81215e-43	2
RTRAF	4.48703e-47	0.360535	0.096	0.431	8.37055e-43	2
UFC1	4.52127e-47	0.284033	0.08	0.401	8.43442e-43	2
COX17	4.76295e-47	0.36769	0.08	0.401	8.88528e-43	2
CHCHD101	1.20528e-46	0.294088	0.087	0.415	2.24845e-42	2
OSTF1	1.27147e-46	0.266454	0.078	0.397	2.37192e-42	2
NDUFA11	1.57304e-46	0.267255	0.078	0.395	2.93451e-42	2
PRR13	1.96876e-46	0.388053	0.095	0.424	3.67272e-42	2
NEDD8	2.37726e-46	0.353814	0.089	0.416	4.43478e-42	2
FTL	2.72282e-46	0.680338	0.876	0.948	5.07943e-42	2
C1QBP	3.86232e-46	0.363965	0.083	0.402	7.20517e-42	2
COX8A	3.89252e-46	0.376326	0.096	0.428	7.26149e-42	2
PRELID11	6.9916e-46	0.353936	0.13	0.491	1.30428e-41	2
CSTB	9.05172e-46	0.361959	0.155	0.538	1.6886e-41	2
SSR4	1.04585e-45	0.340042	0.198	0.615	1.95102e-41	2
CAT1	1.12657e-45	0.355645	0.084	0.403	2.10161e-41	2
CWC15	3.4005e-45	0.262573	0.061	0.356	6.34364e-41	2
CMPK1	7.02151e-45	0.405963	0.077	0.387	1.30986e-40	2
GPX41	7.09963e-45	0.412563	0.141	0.508	1.32444e-40	2
SLC25A6	1.04682e-44	0.311423	0.243	0.707	1.95285e-40	2
RPS6KA31	1.38084e-44	0.327301	0.084	0.399	2.57596e-40	2
GAPDH1	1.44278e-44	0.373693	0.198	0.615	2.69151e-40	2
LDHB	1.50956e-44	0.263328	0.112	0.45	2.81609e-40	2
SNX3	1.97718e-44	0.546342	0.141	0.508	3.68843e-40	2
ATP6V0B1	3.55644e-44	0.332289	0.098	0.421	6.63455e-40	2
FKBP1A	3.94579e-44	0.314526	0.093	0.413	7.36087e-40	2
ATP5F1B	5.48726e-44	0.343097	0.109	0.441	1.02365e-39	2
PSMB4	6.07529e-44	0.321584	0.08	0.385	1.13335e-39	2
GHITM	6.4094e-44	0.272394	0.078	0.382	1.19567e-39	2
HLA-DRA1	7.8e-44	0.617097	0.914	0.906	1.45509e-39	2
UQCRQ	7.91491e-44	0.53962	0.098	0.42	1.47653e-39	2
PCNP	9.53162e-44	0.276255	0.065	0.356	1.77812e-39	2
IFNAR1	9.86868e-44	0.28394	0.071	0.368	1.841e-39	2
ZFAS11	1.21281e-43	0.326197	0.225	0.665	2.2625e-39	2
SF3B6	1.28457e-43	0.466061	0.09	0.404	2.39636e-39	2
PPCS	2.02234e-43	0.269568	0.052	0.331	3.77268e-39	2
SNRPE	4.0294e-43	0.304057	0.08	0.382	7.51685e-39	2
FTH11	4.24205e-43	0.71436	0.839	0.929	7.91355e-39	2
NDUFA12	6.26079e-43	0.346383	0.077	0.376	1.16795e-38	2
LAPTM4A	6.81568e-43	0.321887	0.087	0.397	1.27146e-38	2
PKM	7.93146e-43	0.286386	0.078	0.377	1.47961e-38	2
TMEM167A	9.70131e-43	0.267243	0.053	0.331	1.80978e-38	2
POMP	1.22639e-42	0.483366	0.118	0.453	2.28784e-38	2
TMEM14B	1.59366e-42	0.373143	0.083	0.387	2.97297e-38	2
EWSR1	1.8772e-42	0.294465	0.062	0.346	3.50192e-38	2
H2AFY1	2.46525e-42	0.353611	0.146	0.499	4.59892e-38	2
LIMS11	2.78519e-42	0.271064	0.055	0.333	5.19577e-38	2
IGLC3	2.80965e-42	0.686987	0.541	0.456	5.24139e-38	2
SNRPF	3.54455e-42	0.366087	0.105	0.425	6.61236e-38	2
FIS1	5.26504e-42	0.266749	0.058	0.336	9.82192e-38	2
ATP5MF	6.05458e-42	0.501997	0.109	0.435	1.12948e-37	2
SH3BGRL	7.03649e-42	0.489371	0.195	0.596	1.31266e-37	2
VAMP81	9.51239e-42	0.396961	0.158	0.527	1.77454e-37	2
C6orf481	1.24137e-41	0.406001	0.099	0.413	2.31578e-37	2
TUBA1B1	1.41964e-41	0.293911	0.192	0.582	2.64834e-37	2
PRDX5	1.96792e-41	0.382755	0.07	0.355	3.67115e-37	2
SERP11	2.38844e-41	0.47293	0.235	0.678	4.45564e-37	2
COX14	3.50576e-41	0.279258	0.078	0.372	6.54e-37	2
YWHAQ	4.36243e-41	0.316394	0.056	0.33	8.13812e-37	2
FAM96B	8.37631e-41	0.282667	0.058	0.33	1.5626e-36	2
ADA2	1.12702e-40	0.305395	0.092	0.394	2.10246e-36	2
PTPN61	1.13728e-40	0.262786	0.068	0.349	2.12159e-36	2
ZFP361	1.19814e-40	0.28498	0.163	0.522	2.23513e-36	2
MRPL33	1.34015e-40	0.491461	0.07	0.35	2.50006e-36	2
HMGN3	1.96663e-40	0.358314	0.08	0.371	3.66874e-36	2
CTNNB1	2.57311e-40	0.337996	0.074	0.359	4.80014e-36	2
NDUFA2	4.00323e-40	0.467043	0.102	0.411	7.46803e-36	2
NONO	6.41537e-40	0.322776	0.065	0.339	1.19679e-35	2
EFHD21	1.57223e-39	0.345212	0.096	0.397	2.93299e-35	2
MRPL51	1.63274e-39	0.306129	0.084	0.373	3.04588e-35	2
CCT8	1.84641e-39	0.475712	0.087	0.381	3.44449e-35	2
TSPO	2.09584e-39	0.267479	0.108	0.419	3.9098e-35	2
NAP1L11	4.02599e-39	0.391194	0.275	0.734	7.51049e-35	2
CD63	4.62129e-39	0.434783	0.167	0.526	8.62101e-35	2
CLNS1A	5.73644e-39	0.305204	0.067	0.338	1.07013e-34	2
IFNGR11	6.56089e-39	0.43311	0.143	0.48	1.22393e-34	2
PSMC5	8.58253e-39	0.331123	0.05	0.307	1.60107e-34	2
PPA11	1.10393e-38	0.362894	0.108	0.413	2.05937e-34	2
LSM5	1.70085e-38	0.257621	0.058	0.318	3.17293e-34	2
WTAP	2.971e-38	0.453798	0.068	0.339	5.5424e-34	2
DYNLL11	3.03126e-38	0.465527	0.163	0.518	5.65481e-34	2
GNAS1	3.06959e-38	0.289354	0.305	0.79	5.72631e-34	2
TPT1	4.25718e-38	0.471258	0.967	0.982	7.94176e-34	2
CAPRIN1	7.0184e-38	0.258471	0.062	0.323	1.30928e-33	2
RASSF21	8.91669e-38	0.432228	0.071	0.341	1.66341e-33	2
NDUFA4	1.14416e-37	0.548987	0.237	0.666	2.13444e-33	2
ATP5MC21	1.32344e-37	0.350214	0.262	0.717	2.46889e-33	2
RPS241	1.79044e-37	0.684763	0.864	0.958	3.34007e-33	2
HIF1A1	2.03416e-37	0.473437	0.111	0.413	3.79473e-33	2
GADD45GIP1	2.59973e-37	0.29132	0.061	0.319	4.8498e-33	2
ARRB2	2.733e-37	0.414366	0.072	0.34	5.09842e-33	2
SLIRP	2.84358e-37	0.330571	0.064	0.323	5.30471e-33	2
PDCD5	4.5956e-37	0.308598	0.053	0.303	8.57308e-33	2
NDUFB7	6.04913e-37	0.328411	0.067	0.329	1.12846e-32	2
WDR1	6.86615e-37	0.326747	0.058	0.313	1.28088e-32	2
RAB7A	6.885e-37	0.49811	0.09	0.374	1.2844e-32	2
BLOC1S1	8.85126e-37	0.377115	0.081	0.355	1.6512e-32	2
NDUFAB1	1.02987e-36	0.373638	0.077	0.346	1.92123e-32	2
SLC38A2	1.06487e-36	0.389677	0.086	0.366	1.98652e-32	2
NDUFB5	1.13709e-36	0.329833	0.09	0.371	2.12125e-32	2
MTCH1	2.00886e-36	0.354197	0.052	0.299	3.74753e-32	2
SPINT21	2.21076e-36	0.303238	0.089	0.366	4.12418e-32	2
GLRX	2.57673e-36	0.355773	0.065	0.322	4.80689e-32	2
TMEM14C1	2.70932e-36	0.403187	0.09	0.367	5.05424e-32	2
HLA-DPA11	2.8122e-36	0.643662	0.827	0.88	5.24616e-32	2
FKBP2	2.97565e-36	0.255373	0.071	0.33	5.55108e-32	2
POLR2L	4.2844e-36	0.458269	0.083	0.355	7.99256e-32	2
LTA4H	4.62333e-36	0.274707	0.062	0.316	8.62482e-32	2
DCAF7	4.70236e-36	0.271565	0.043	0.279	8.77224e-32	2
JAML1	4.86803e-36	0.271301	0.132	0.443	9.08131e-32	2
TKT	5.85065e-36	0.285338	0.105	0.395	1.09144e-31	2
LSM6	7.75146e-36	0.294549	0.077	0.341	1.44604e-31	2
CTSH1	8.23147e-36	0.393002	0.178	0.528	1.53558e-31	2
PSMB2	8.26334e-36	0.357135	0.059	0.309	1.54153e-31	2
RNASE61	9.45162e-36	0.392112	0.071	0.33	1.7632e-31	2
FBL	1.31321e-35	0.260022	0.056	0.3	2.44979e-31	2
THOC7	1.37063e-35	0.332103	0.067	0.321	2.5569e-31	2
SLC25A51	1.99824e-35	0.495066	0.17	0.518	3.72772e-31	2
SERF2	2.11128e-35	0.332878	0.3	0.779	3.93859e-31	2
PSMC6	2.23595e-35	0.317545	0.065	0.318	4.17117e-31	2
HLA-DMA1	2.98e-35	0.325958	0.188	0.54	5.55919e-31	2
RNF181	3.60447e-35	0.334365	0.065	0.316	6.72414e-31	2
RGS101	7.24625e-35	0.321275	0.145	0.46	1.35179e-30	2
IGBP1	8.33551e-35	0.318015	0.067	0.317	1.55499e-30	2
ARPC4	8.99576e-35	0.485392	0.09	0.362	1.67816e-30	2
PSMD4	1.03535e-34	0.366124	0.061	0.307	1.93144e-30	2
HIPK3	1.43058e-34	0.263418	0.059	0.302	2.66876e-30	2
PSMG2	1.58922e-34	0.582209	0.083	0.349	2.9647e-30	2
PARVG	2.30864e-34	0.290668	0.049	0.282	4.30677e-30	2
PLXNC11	5.15344e-34	0.276434	0.062	0.303	9.61374e-30	2
SNX10	5.71889e-34	0.496861	0.068	0.316	1.06686e-29	2
PGAM1	6.01335e-34	0.342035	0.062	0.305	1.12179e-29	2
BID1	7.06158e-34	0.281597	0.065	0.309	1.31734e-29	2
PUM2	7.61375e-34	0.280231	0.046	0.274	1.42034e-29	2
SH3BGRL3	9.65703e-34	0.332183	0.29	0.742	1.80152e-29	2
CALHM61	9.68279e-34	0.400133	0.075	0.328	1.80632e-29	2
HINT11	1.46188e-33	0.379179	0.28	0.731	2.72714e-29	2
SDHD	1.71371e-33	0.353373	0.077	0.33	3.19693e-29	2
PABPC41	2.00025e-33	0.505758	0.087	0.35	3.73147e-29	2
PPT11	2.31057e-33	0.483843	0.096	0.367	4.31036e-29	2
COMMD61	2.53275e-33	0.434242	0.274	0.707	4.72485e-29	2
ANXA51	2.71487e-33	0.503694	0.155	0.471	5.06458e-29	2
FNTA	2.83655e-33	0.266862	0.05	0.278	5.29158e-29	2
SH2B31	3.00186e-33	0.343514	0.062	0.301	5.59997e-29	2
COX4I11	3.02576e-33	0.252877	0.311	0.775	5.64455e-29	2
DYNLT1	3.10097e-33	0.300442	0.067	0.309	5.78487e-29	2
NDUFV31	3.32369e-33	0.267128	0.049	0.277	6.20034e-29	2
STAT1	4.32941e-33	0.260294	0.077	0.328	8.07652e-29	2
UQCRH1	6.13626e-33	0.62568	0.231	0.625	1.14472e-28	2
PHPT1	7.79438e-33	0.407623	0.077	0.326	1.45404e-28	2
PIK3AP1	9.10523e-33	0.2818	0.062	0.299	1.69858e-28	2
AP1S2	9.92336e-33	0.448948	0.133	0.431	1.8512e-28	2
TUBA1A1	1.95205e-32	0.295033	0.077	0.324	3.64154e-28	2
TXN	2.90327e-32	0.552736	0.151	0.46	5.41606e-28	2
CD3021	2.9392e-32	0.503017	0.068	0.308	5.48307e-28	2
PTRHD11	5.76097e-32	0.310967	0.049	0.269	1.07471e-27	2
TXNL4A	6.7411e-32	0.501735	0.059	0.289	1.25755e-27	2
CASP1	7.00331e-32	0.290299	0.084	0.336	1.30647e-27	2
ANXA21	7.26552e-32	0.559024	0.133	0.43	1.35538e-27	2
TMEM256	7.8123e-32	0.299854	0.05	0.272	1.45739e-27	2
COX7B	8.39136e-32	0.780304	0.178	0.52	1.56541e-27	2
SLU7	1.08128e-31	0.272183	0.046	0.263	2.01713e-27	2
SPI11	1.32807e-31	0.326589	0.058	0.285	2.47752e-27	2
TGFBI	2.41552e-31	0.363008	0.08	0.323	4.50616e-27	2
CD861	3.96113e-31	0.395176	0.053	0.275	7.38948e-27	2
CHMP1B1	4.16452e-31	0.272213	0.071	0.305	7.76891e-27	2
RAB311	4.40546e-31	0.279232	0.046	0.26	8.21838e-27	2
IL13RA11	4.76473e-31	0.277021	0.064	0.293	8.8886e-27	2
HADHB	5.44398e-31	0.400844	0.062	0.289	1.01558e-26	2
AHR1	5.70818e-31	0.306613	0.077	0.316	1.06486e-26	2
BRI3	6.27424e-31	0.444698	0.167	0.483	1.17046e-26	2
ARHGDIA	6.56296e-31	0.286415	0.05	0.269	1.22432e-26	2
ATG31	1.48038e-30	0.461573	0.077	0.315	2.76165e-26	2
C1orf1621	1.59044e-30	0.513853	0.166	0.477	2.96697e-26	2
PPP4C	1.89583e-30	0.291079	0.043	0.252	3.53668e-26	2
OGFRL11	3.26071e-30	0.3129	0.12	0.388	6.08286e-26	2
SERPINB91	6.3774e-30	0.368021	0.058	0.277	1.1897e-25	2
S100A101	7.65963e-30	0.520028	0.228	0.592	1.4289e-25	2
GSTP11	1.08e-29	0.439203	0.22	0.579	2.01475e-25	2
DSTN	1.32664e-29	0.345945	0.068	0.292	2.47485e-25	2
TIMP2	2.39844e-29	0.30171	0.05	0.26	4.47429e-25	2
SHTN11	3.6667e-29	0.381235	0.065	0.285	6.84022e-25	2
CTSB	7.63056e-29	0.275116	0.175	0.477	1.42348e-24	2
EEF21	8.92859e-29	0.580031	0.303	0.753	1.66563e-24	2
TMSB4X1	1.06843e-28	0.460429	0.957	0.988	1.99315e-24	2
GDI21	2.88383e-28	0.773336	0.183	0.502	5.37978e-24	2
ALDH21	3.79438e-28	0.410263	0.081	0.31	7.07841e-24	2
TIMM8B	4.3016e-28	0.355867	0.058	0.267	8.02464e-24	2
ATP6V1B2	4.67443e-28	0.381932	0.067	0.283	8.72014e-24	2
ATOX1	4.71441e-28	0.542511	0.061	0.271	8.79472e-24	2
RNF144B1	2.57141e-27	0.401029	0.07	0.282	4.79696e-23	2
GSN1	3.12433e-27	0.332636	0.068	0.279	5.82843e-23	2
HDLBP	3.82095e-27	0.358781	0.053	0.253	7.12797e-23	2
CARD16	4.06849e-27	0.634892	0.127	0.39	7.58977e-23	2
SDHB	4.68796e-27	0.396934	0.053	0.253	8.74538e-23	2
CLEC7A1	1.1367e-26	0.452394	0.102	0.337	2.12051e-22	2
FAM162A	1.4512e-26	0.301196	0.064	0.268	2.70722e-22	2
AOAH	5.58217e-26	0.473877	0.118	0.364	1.04135e-21	2
GNB4	5.69064e-26	0.268997	0.055	0.25	1.06159e-21	2
RPS271	5.8313e-26	0.46356	0.953	0.978	1.08783e-21	2
PLSCR11	1.15974e-25	0.550623	0.095	0.319	2.16349e-21	2
MPEG1	1.72027e-25	0.326602	0.169	0.447	3.20917e-21	2
HLA-DOA1	3.38938e-25	0.6697	0.084	0.301	6.32289e-21	2
FCGRT1	3.85099e-25	0.411069	0.164	0.435	7.18402e-21	2
RPS231	3.98674e-25	0.525321	0.885	0.957	7.43726e-21	2
GADD45B1	5.40983e-25	0.265085	0.095	0.316	1.0092e-20	2
NR4A11	6.95314e-25	0.486167	0.087	0.303	1.29711e-20	2
ILF2	1.88156e-24	0.392371	0.061	0.251	3.51005e-20	2
ATP5MG	3.44603e-24	0.582929	0.318	0.747	6.42857e-20	2
RPL371	5.37918e-24	0.581783	0.834	0.948	1.00349e-19	2
LAP31	5.74755e-24	0.389924	0.078	0.28	1.07221e-19	2
NCF2	2.20061e-23	0.341548	0.075	0.27	4.10523e-19	2
HNRNPA1	5.39548e-23	0.453205	0.34	0.786	1.00653e-18	2
BTF32	7.73187e-23	0.360579	0.333	0.768	1.44238e-18	2
YBX11	2.02737e-22	0.410698	0.328	0.748	3.78206e-18	2
RPL321	5.73903e-22	0.541872	0.843	0.95	1.07062e-17	2
IER31	2.7536e-20	0.467547	0.083	0.266	5.13685e-16	2
UQCRB	2.75933e-20	0.511111	0.343	0.767	5.14754e-16	2
NPM11	3.01733e-20	0.541673	0.348	0.78	5.62883e-16	2
RPS181	3.23306e-20	0.407875	0.928	0.966	6.03127e-16	2
IGSF61	9.20168e-20	0.436242	0.139	0.357	1.71657e-15	2
NPC21	9.46692e-20	0.377993	0.249	0.55	1.76605e-15	2
LGALS31	1.0882e-19	0.523873	0.114	0.317	2.03003e-15	2
TMSB101	2.10431e-19	0.73354	0.706	0.905	3.92558e-15	2
RPL37A1	2.16308e-19	0.534883	0.769	0.935	4.03522e-15	2
FCGR2A1	1.55576e-18	0.721576	0.112	0.307	2.90227e-14	2
ARPC31	5.03022e-18	0.461716	0.358	0.788	9.38387e-14	2
ITGAX1	5.94996e-18	0.671474	0.086	0.258	1.10996e-13	2
MYL6	3.95466e-17	0.503581	0.364	0.786	7.37742e-13	2
TIMP11	4.60521e-17	1.05005	0.121	0.312	8.59103e-13	2
RPL411	9.12615e-17	0.370769	0.92	0.977	1.70248e-12	2
COTL11	1.20731e-15	0.50244	0.286	0.596	2.25223e-11	2
OAZ1	3.36404e-15	0.396808	0.399	0.83	6.27561e-11	2
CD741	6.00748e-15	0.390426	0.828	0.917	1.1207e-10	2
RPL381	1.71969e-14	0.658951	0.672	0.897	3.20808e-10	2
RPL261	5.60201e-14	0.470642	0.857	0.947	1.04505e-09	2
PSAP	1.01527e-13	0.284257	0.309	0.595	1.89399e-09	2
RGS21	1.62356e-13	0.467078	0.253	0.506	3.02875e-09	2
RPLP11	4.0937e-13	0.335199	0.907	0.972	7.63679e-09	2
RPS3A1	9.27969e-13	0.398753	0.854	0.95	1.73113e-08	2
S100A4	2.88086e-12	0.373158	0.325	0.623	5.37424e-08	2
CEBPD1	4.12268e-12	0.348545	0.21	0.415	7.69087e-08	2
LGALS11	5.33941e-12	0.549004	0.254	0.496	9.96067e-08	2
EEF1A11	6.31816e-12	0.2974	0.945	0.987	1.17865e-07	2
HLA-DRB11	1.86124e-11	0.340345	0.753	0.862	3.47215e-07	2
CTSS	4e-11	0.307078	0.389	0.723	7.46201e-07	2
MNDA1	4.37295e-11	0.655982	0.206	0.406	8.15774e-07	2
RPL111	1.8025e-10	0.39538	0.825	0.96	3.36257e-06	2
S100A111	2.10893e-10	0.819763	0.28	0.539	3.93421e-06	2
RPL301	2.60489e-10	0.379257	0.837	0.956	4.85943e-06	2
LST11	2.70794e-10	0.751779	0.229	0.445	5.05167e-06	2
RPS291	2.8711e-10	0.412184	0.852	0.953	5.35604e-06	2
PABPC11	1.07309e-09	0.365726	0.447	0.853	2.00185e-05	2
UBA521	1.66834e-09	0.538345	0.649	0.878	3.11229e-05	2
RPL341	5.45186e-09	0.321998	0.873	0.96	0.000101704	2
RPS27A1	7.13116e-09	0.328672	0.849	0.958	0.000133032	2
CPVL1	8.77504e-09	0.547792	0.21	0.384	0.000163698	2
IGHA1	9.80439e-09	0.680039	0.306	0.276	0.000182901	2
CST31	2.47562e-08	0.66478	0.543	0.566	0.000461826	2
RPL35A1	2.59302e-08	0.380687	0.756	0.925	0.000483728	2
RPLP02	4.15861e-08	0.273562	0.451	0.849	0.000775789	2
PFDN51	4.17652e-08	0.413257	0.417	0.81	0.00077913	2
RPL18A1	4.1965e-08	0.350331	0.786	0.922	0.000782858	2
RPL27A1	1.50009e-07	0.433355	0.743	0.933	0.00279842	2
NACA1	2.13169e-07	0.538658	0.639	0.896	0.00397668	2
RPS131	2.96747e-07	0.436503	0.744	0.909	0.00553581	2
LGALS21	4.28604e-07	0.743289	0.169	0.306	0.00799561	2
RPL391	4.96217e-07	0.351646	0.828	0.952	0.00925693	2
RPL191	5.17028e-07	0.328149	0.806	0.944	0.00964515	2
RPS61	6.08438e-07	0.363084	0.806	0.947	0.0113504	2
RPL61	4.88186e-06	0.38443	0.762	0.938	0.0910711	2
RPL7A1	5.13044e-06	0.386016	0.714	0.926	0.0957084	2
RPS141	6.26571e-06	0.358953	0.757	0.924	0.116887	2
RPS281	2.07617e-05	0.306747	0.791	0.943	0.387309	2
CLEC10A1	4.93703e-05	0.776919	0.164	0.273	0.921004	2
RPS161	6.17382e-05	0.391618	0.688	0.916	1	2
RPS15A1	8.40523e-05	0.288057	0.803	0.939	1	2
RPL151	0.000110556	0.371639	0.71	0.933	1	2
RPL42	0.000124204	0.516098	0.454	0.819	1	2
ACTB1	0.000199025	0.456108	0.675	0.906	1	2
FGL21	0.000360279	0.425752	0.318	0.485	1	2
RPL241	0.000380898	0.482749	0.639	0.892	1	2
RPL23A1	0.000563334	0.317955	0.759	0.929	1	2
RPL271	0.000798473	0.483249	0.598	0.875	1	2
RPL221	0.000886334	0.450248	0.643	0.9	1	2
RPS112	0.000980691	0.481646	0.655	0.899	1	2
RPL361	0.0014001	0.464112	0.623	0.88	1	2
VIM1	0.00156335	0.477747	0.484	0.835	1	2
ACTG11	0.00434749	0.331886	0.503	0.867	1	2
RPL36A2	0.00681164	0.556906	0.469	0.834	1	2
RPL211	0.00699091	0.261947	0.802	0.945	1	2
RPS71	0.00892767	0.323823	0.713	0.924	1	2
H3F3A	0.0094424	0.397538	0.507	0.883	1	2
S100A8	0	3.94255	0.69	0.071	0	3
S100A9	0	3.67659	0.808	0.101	0	3
VCAN	0	3.39213	0.763	0.048	0	3
FCN1	0	3.04066	0.937	0.084	0	3
CTSS1	0	2.40384	0.99	0.647	0	3
DUSP6	0	2.08209	0.741	0.112	0	3
DMXL2	0	1.84555	0.778	0.105	0	3
CD36	0	1.73958	0.756	0.144	0	3
NCF21	0	1.71702	0.846	0.174	0	3
SLC11A1	0	1.66416	0.607	0.026	0	3
SERPINA1	0	1.63223	0.751	0.13	0	3
IRAK3	0	1.61294	0.789	0.159	0	3
CD300E	0	1.55727	0.666	0.041	0	3
FPR1	0	1.52287	0.634	0.082	0	3
SMIM25	0	1.3761	0.495	0.018	0	3
RXRA	1.83167e-307	1.23991	0.633	0.094	3.41697e-303	3
FGR	3.69737e-307	1.3777	0.651	0.105	6.89743e-303	3
NEAT1	1.49022e-303	2.66586	1	0.705	2.78e-299	3
S100A12	1.67383e-302	1.74676	0.348	0.013	3.12252e-298	3
LILRB2	3.16532e-298	1.35131	0.715	0.136	5.9049e-294	3
CSF3R	3.13483e-294	1.57498	0.678	0.119	5.84802e-290	3
C5AR1	2.26059e-289	1.31257	0.594	0.08	4.21713e-285	3
MEGF9	3.80449e-288	1.21659	0.576	0.08	7.09728e-284	3
APOBEC3A	3.87871e-287	1.07115	0.283	0.005	7.23574e-283	3
TNFRSF1B	4.70401e-286	1.72114	0.901	0.296	8.77532e-282	3
CFD	1.11623e-284	1.36845	0.732	0.141	2.08234e-280	3
SLC7A7	1.53309e-277	1.07653	0.58	0.087	2.85998e-273	3
SLC24A4	3.14741e-276	1.17089	0.424	0.036	5.87149e-272	3
CYBB	7.40596e-275	1.88078	0.94	0.401	1.38158e-270	3
CSTA1	9.83916e-273	1.28751	0.724	0.154	1.8355e-268	3
ASGR1	1.8882e-271	0.876482	0.424	0.037	3.52243e-267	3
BST1	6.72606e-270	0.769162	0.354	0.02	1.25475e-265	3
TCF7L2	1.14956e-268	1.23613	0.435	0.04	2.14451e-264	3
PSAP1	2.08275e-261	1.8172	0.97	0.512	3.88537e-257	3
CLEC12A	4.17448e-261	1.21951	0.606	0.103	7.78749e-257	3
NHSL2	2.43124e-254	0.756905	0.325	0.017	4.53547e-250	3
TLR2	1.06386e-253	1.28277	0.657	0.13	1.98463e-249	3
LILRB3	3.05849e-252	1.167	0.655	0.132	5.70561e-248	3
TYMP1	2.34951e-251	1.63835	0.916	0.359	4.38301e-247	3
CPPED11	1.98333e-248	1.30319	0.69	0.157	3.69991e-244	3
COTL12	3.45078e-246	1.80222	0.942	0.513	6.43742e-242	3
LRRK2	1.87574e-244	1.53374	0.69	0.157	3.4992e-240	3
ZEB2	1.31651e-242	1.75579	0.951	0.417	2.45594e-238	3
MNDA2	2.4718e-240	1.82324	0.901	0.318	4.61114e-236	3
PECAM1	1.45088e-235	1.40509	0.739	0.195	2.70662e-231	3
CD93	1.17515e-231	1.30869	0.694	0.167	2.19224e-227	3
TLR8	7.0252e-231	0.856668	0.514	0.079	1.31055e-226	3
LILRA2	3.08073e-227	0.800263	0.415	0.047	5.74711e-223	3
FGD41	2.88424e-226	1.07784	0.655	0.145	5.38055e-222	3
TLR4	3.30936e-226	1.01084	0.598	0.112	6.17362e-222	3
GPBAR1	2.79036e-225	0.572052	0.294	0.016	5.20542e-221	3
KCNE3	8.56904e-224	0.874086	0.42	0.049	1.59855e-219	3
LILRB1	1.12067e-223	1.25982	0.625	0.133	2.0906e-219	3
TNFSF10	3.57701e-223	1.45627	0.645	0.149	6.67291e-219	3
IL17RA	2.87253e-221	1.09193	0.615	0.128	5.35871e-217	3
SOD2	4.99193e-221	1.97837	0.772	0.243	9.31244e-217	3
APLP2	1.24305e-218	1.37509	0.853	0.311	2.31891e-214	3
ASAH1	2.72839e-218	1.31328	0.91	0.357	5.08981e-214	3
LYST	7.66532e-218	1.56155	0.864	0.319	1.42997e-213	3
STXBP2	8.0359e-218	1.08568	0.544	0.101	1.4991e-213	3
AIF11	1.3943e-215	1.70371	0.918	0.408	2.60107e-211	3
BACH1	5.80362e-215	1.27791	0.772	0.229	1.08266e-210	3
MAFB	1.39945e-213	1.07901	0.691	0.151	2.61068e-209	3
TKT1	9.80486e-213	1.36443	0.819	0.305	1.8291e-208	3
TNFAIP2	8.68384e-209	1.2311	0.648	0.154	1.61997e-204	3
HCK1	1.22601e-208	1.20116	0.676	0.179	2.28713e-204	3
SECTM1	9.82127e-208	0.744369	0.445	0.064	1.83216e-203	3
CFP1	5.06059e-207	1.10928	0.585	0.124	9.44053e-203	3
EMILIN21	1.41971e-205	1.05683	0.658	0.162	2.64847e-201	3
CEBPB	4.88139e-202	1.35935	0.798	0.266	9.10623e-198	3
YBX3	4.64718e-201	1.13774	0.715	0.201	8.66932e-197	3
FGL22	9.58455e-201	1.357	0.955	0.405	1.788e-196	3
NAMPT1	1.75584e-199	1.86933	0.823	0.303	3.27553e-195	3
MEFV	3.01991e-198	0.736171	0.28	0.019	5.63364e-194	3
WARS	2.05417e-197	1.12733	0.57	0.127	3.83205e-193	3
RAB3D	9.39518e-196	0.573224	0.291	0.021	1.75267e-191	3
LILRA5	2.19987e-194	0.579719	0.307	0.026	4.10385e-190	3
RBP7	7.50172e-194	0.634513	0.294	0.022	1.39945e-189	3
CHST15	7.45354e-191	0.884477	0.486	0.086	1.39046e-186	3
CLEC7A2	7.88842e-190	1.05622	0.814	0.247	1.47158e-185	3
ATP6V1B21	2.56554e-189	1.02858	0.703	0.202	4.78601e-185	3
LST12	5.48189e-189	1.35303	0.876	0.364	1.02265e-184	3
GAS7	1.06666e-188	0.927409	0.477	0.085	1.98985e-184	3
ADGRE21	2.45898e-188	1.01561	0.495	0.094	4.58723e-184	3
POU2F21	8.63938e-188	1.29038	0.769	0.261	1.61168e-183	3
DPYD	1.92514e-187	1.09259	0.702	0.199	3.59135e-183	3
C9orf72	1.70511e-184	1.17024	0.682	0.197	3.18088e-180	3
LRRC25	4.44087e-184	0.87823	0.501	0.098	8.28445e-180	3
LILRA1	1.46317e-183	0.587787	0.321	0.033	2.72954e-179	3
FYB1	9.94791e-183	1.25264	0.933	0.457	1.85578e-178	3
NFAM1	1.8625e-182	0.71086	0.351	0.042	3.47449e-178	3
VMP1	3.34682e-180	1.32607	0.895	0.383	6.24349e-176	3
LYZ2	2.49864e-178	1.67877	0.982	0.702	4.6612e-174	3
CD68	2.75791e-178	0.934316	0.703	0.207	5.14488e-174	3
TYROBP1	2.80142e-178	1.32005	0.912	0.416	5.22604e-174	3
MYO1F	1.94139e-177	1.03284	0.766	0.247	3.62166e-173	3
GNS	4.79357e-177	0.896798	0.603	0.15	8.94241e-173	3
CAMKK2	5.0122e-176	0.825674	0.438	0.075	9.35025e-172	3
PLXDC21	1.23557e-175	1.12243	0.705	0.206	2.30496e-171	3
LRP1	4.14708e-175	0.786689	0.52	0.108	7.73638e-171	3
SH3BP2	8.39105e-175	1.03859	0.613	0.161	1.56535e-170	3
PLXNC12	1.23312e-174	1.10855	0.705	0.222	2.30038e-170	3
PYGL	1.39957e-174	0.634559	0.337	0.04	2.6109e-170	3
CD14	1.85127e-174	0.714608	0.678	0.165	3.45354e-170	3
FCGR2A2	5.83175e-174	0.896996	0.754	0.226	1.08791e-169	3
RNF149	4.36591e-171	1.18083	0.82	0.316	8.1446e-167	3
TMEM170B	9.26663e-171	0.973989	0.547	0.128	1.72869e-166	3
PRAM1	1.90194e-170	0.765995	0.367	0.052	3.54806e-166	3
AP1S21	3.13854e-170	1.21492	0.819	0.344	5.85494e-166	3
CASP11	5.70414e-168	1.01284	0.745	0.252	1.06411e-163	3
CCR1	2.93169e-167	0.917155	0.489	0.102	5.46906e-163	3
SDCBP	3.28557e-167	1.23822	0.826	0.347	6.12924e-163	3
CTSD	1.02748e-166	1.03716	0.696	0.207	1.91677e-162	3
S100A41	1.18508e-165	1.59728	0.915	0.548	2.21078e-161	3
HRH2	1.53382e-161	0.7227	0.438	0.081	2.86134e-157	3
TNFSF13B1	2.95783e-161	1.04679	0.733	0.244	5.51784e-157	3
S100A61	1.12952e-159	1.59397	0.843	0.454	2.10712e-155	3
RNF1301	1.66493e-158	0.977612	0.801	0.292	3.10592e-154	3
TSPO1	8.14498e-158	1.26037	0.777	0.334	1.51945e-153	3
SIRPB2	9.98766e-158	0.621999	0.303	0.035	1.8632e-153	3
PILRA1	2.42396e-157	0.782065	0.567	0.145	4.5219e-153	3
IGSF62	2.49453e-157	0.931749	0.805	0.273	4.65355e-153	3
LYN	5.36241e-157	1.18778	0.808	0.338	1.00036e-152	3
FCGR3A	1.06903e-156	1.71647	0.513	0.118	1.99427e-152	3
TIMP21	3.16477e-156	0.793527	0.634	0.186	5.90388e-152	3
DICER1	3.44556e-156	1.061	0.73	0.253	6.4277e-152	3
SAMHD11	5.31589e-156	1.13039	0.937	0.463	9.91679e-152	3
LRRFIP1	9.69063e-156	1.20258	0.907	0.506	1.80779e-151	3
SAT11	1.66775e-154	1.39479	0.991	0.709	3.11119e-150	3
BRI31	2.94049e-154	1.07859	0.843	0.398	5.48549e-150	3
FTL1	9.55605e-154	1.23539	0.985	0.934	1.78268e-149	3
LTA4H1	9.58283e-154	1.03614	0.688	0.237	1.78768e-149	3
GLUL	9.59966e-154	1.0717	0.688	0.213	1.79082e-149	3
RGS181	1.8748e-152	0.90673	0.685	0.213	3.49744e-148	3
FLNA	4.33297e-152	0.987688	0.687	0.226	8.08315e-148	3
FCER1G1	1.04179e-151	1.15072	0.855	0.339	1.94345e-147	3
ACSL1	1.63615e-151	0.920568	0.408	0.074	3.05225e-147	3
CD300LF	9.92026e-151	0.691181	0.391	0.07	1.85062e-146	3
VSIR	2.77661e-150	0.941809	0.652	0.211	5.17976e-146	3
AOAH1	7.52008e-148	0.809992	0.784	0.28	1.40287e-143	3
HNMT	6.40515e-147	0.792149	0.529	0.131	1.19488e-142	3
ARRB21	6.83097e-146	0.819556	0.723	0.258	1.27432e-141	3
RHOB	1.5104e-145	1.04442	0.507	0.124	2.81766e-141	3
SIRPB1	1.29982e-144	0.520485	0.262	0.027	2.42482e-140	3
LGALS32	2.07174e-144	0.836691	0.721	0.24	3.86483e-140	3
SPI12	3.17512e-144	0.898038	0.652	0.21	5.92318e-140	3
CSF1R	3.29694e-144	0.876882	0.691	0.218	6.15044e-140	3
EPB41L3	7.2969e-144	0.758071	0.558	0.149	1.36124e-139	3
LFNG	3.18312e-143	0.750283	0.484	0.113	5.93812e-139	3
ZNF106	6.32077e-143	0.909804	0.768	0.301	1.17914e-138	3
RTN3	1.03268e-141	0.929001	0.636	0.213	1.92646e-137	3
FAR1	1.3015e-141	0.891485	0.645	0.205	2.42795e-137	3
TIMP12	3.43885e-141	0.9889	0.697	0.24	6.41518e-137	3
MPEG11	6.7714e-141	0.779555	0.876	0.358	1.26321e-136	3
TSPAN14	8.19377e-141	0.781573	0.507	0.124	1.52855e-136	3
MS4A7	8.63084e-141	0.814821	0.813	0.299	1.61008e-136	3
GCH1	2.69513e-140	0.552153	0.298	0.038	5.02776e-136	3
CTSB1	2.72495e-140	0.784496	0.874	0.389	5.08339e-136	3
NUP214	3.1197e-140	0.860442	0.634	0.203	5.8198e-136	3
CX3CR11	5.32083e-140	0.801213	0.469	0.11	9.926e-136	3
EFHD22	1.00404e-139	0.931015	0.768	0.312	1.87304e-135	3
S100A112	2.52984e-139	1.12065	0.864	0.465	4.71942e-135	3
FKBP15	2.7262e-139	0.768203	0.532	0.141	5.08573e-135	3
MYO1G	7.84451e-138	0.752877	0.49	0.116	1.46339e-133	3
SLC43A2	3.81589e-137	0.846131	0.516	0.136	7.11855e-133	3
PABPC12	7.13876e-137	0.963523	0.963	0.787	1.33174e-132	3
TBXAS1	8.85719e-137	0.708808	0.564	0.162	1.65231e-132	3
NACC2	9.44601e-137	0.503051	0.264	0.03	1.76215e-132	3
NOTCH2	2.7042e-136	0.772513	0.63	0.202	5.04469e-132	3
FCGR1A	3.33255e-136	0.578705	0.33	0.051	6.21687e-132	3
ITGB21	1.5105e-135	0.950029	0.87	0.437	2.81783e-131	3
ALDH3B1	2.74819e-135	0.503024	0.307	0.044	5.12676e-131	3
MAP3K1	5.39473e-135	0.930479	0.76	0.313	1.00639e-130	3
ADA21	7.81416e-135	0.821291	0.765	0.309	1.45773e-130	3
MXD1	2.04955e-134	1.2038	0.525	0.143	3.82344e-130	3
MAP3K3	6.46393e-134	0.706423	0.463	0.108	1.20585e-129	3
AHNAK	9.43717e-134	1.20784	0.888	0.486	1.7605e-129	3
HK1	2.44567e-133	0.62544	0.462	0.109	4.5624e-129	3
ACTR21	7.47663e-133	0.97208	0.931	0.641	1.39477e-128	3
NAAA	8.15464e-133	1.02735	0.636	0.22	1.52125e-128	3
TENT5A	7.07163e-132	1.02135	0.522	0.145	1.31921e-127	3
QKI	8.72115e-132	0.872193	0.85	0.381	1.62693e-127	3
IQGAP1	1.0007e-131	0.937399	0.876	0.496	1.86681e-127	3
IFI301	1.82585e-131	1.13029	0.633	0.211	3.40613e-127	3
H2AFY2	2.69751e-131	0.858013	0.877	0.406	5.0322e-127	3
FAM198B	3.84975e-131	0.685444	0.42	0.09	7.18171e-127	3
ACAP2	5.26319e-131	0.971595	0.816	0.382	9.81849e-127	3
PTP4A2	5.83205e-131	0.999845	0.873	0.498	1.08797e-126	3
GRK31	6.4166e-131	0.842932	0.667	0.238	1.19702e-126	3
PIK3AP11	1.09302e-129	0.806505	0.648	0.225	2.03904e-125	3
CPVL2	2.34933e-129	0.793174	0.823	0.307	4.38268e-125	3
UBE2R2	3.05372e-129	0.895062	0.681	0.259	5.69671e-125	3
PLBD11	3.44205e-129	0.756174	0.507	0.14	6.42115e-125	3
EHBP1L1	1.6846e-128	0.6344	0.477	0.119	3.14263e-124	3
VASP	3.35899e-128	0.953258	0.69	0.27	6.26619e-124	3
GIMAP8	8.98989e-128	0.695524	0.412	0.087	1.67706e-123	3
ANXA52	9.0503e-128	0.918668	0.811	0.388	1.68833e-123	3
OSCAR	9.26239e-128	0.561052	0.339	0.061	1.7279e-123	3
SIGLEC10	1.01714e-127	0.817505	0.474	0.126	1.89748e-123	3
KCTD121	1.40684e-127	0.844365	0.772	0.295	2.62446e-123	3
TUT7	1.47647e-127	0.839441	0.622	0.208	2.75436e-123	3
SLCO3A1	9.14037e-127	0.655027	0.451	0.108	1.70514e-122	3
C19orf38	1.53742e-126	0.566073	0.361	0.072	2.86805e-122	3
SNX27	2.08709e-126	0.798748	0.525	0.15	3.89347e-122	3
ANXA22	5.77568e-126	0.910201	0.786	0.348	1.07745e-121	3
ZFAND51	1.00016e-125	0.914327	0.771	0.332	1.86579e-121	3
KDM1B	2.07672e-125	0.663176	0.421	0.097	3.87412e-121	3
FBXL5	2.29099e-125	0.846517	0.627	0.216	4.27384e-121	3
HMOX1	5.58399e-125	0.937143	0.486	0.129	1.04169e-120	3
CD55	1.9832e-124	1.15592	0.694	0.284	3.69966e-120	3
FTH12	5.10774e-123	1.13416	0.988	0.91	9.52849e-119	3
ATP6V0D1	6.45798e-123	0.697217	0.495	0.138	1.20474e-118	3
GCA	1.01546e-122	1.06964	0.616	0.22	1.89434e-118	3
FAM120A	2.25888e-122	0.829047	0.691	0.274	4.21394e-118	3
RAB312	3.203e-122	0.734618	0.588	0.192	5.9752e-118	3
KLF4	3.54647e-122	0.710206	0.375	0.077	6.61594e-118	3
NUMB	6.49994e-122	0.888868	0.639	0.225	1.21256e-117	3
SNX101	8.6547e-122	0.865828	0.652	0.243	1.61453e-117	3
ZSWIM6	1.03633e-121	0.682042	0.483	0.129	1.93327e-117	3
SSH2	3.08903e-121	0.858642	0.603	0.204	5.76259e-117	3
OGFRL12	9.52024e-121	0.809078	0.78	0.305	1.776e-116	3
PDK4	9.78677e-121	0.256109	0.636	0.198	1.82572e-116	3
FAM49A1	1.44899e-120	0.760714	0.631	0.22	2.7031e-116	3
CD3022	3.03646e-120	0.666649	0.66	0.233	5.66451e-116	3
GNAQ1	4.11757e-120	0.755351	0.658	0.232	7.68133e-116	3
ABHD5	4.13593e-120	0.856109	0.348	0.068	7.71558e-116	3
TET21	4.39868e-120	0.802593	0.729	0.291	8.20573e-116	3
FKBP1A1	5.24245e-120	0.831874	0.742	0.331	9.77978e-116	3
TCIRG1	9.24863e-120	0.670938	0.454	0.115	1.72533e-115	3
LCP1	2.43642e-119	0.890745	0.937	0.697	4.54514e-115	3
DAZAP2	4.68586e-119	0.933533	0.823	0.416	8.74147e-115	3
DUSP1	5.13755e-119	1.48467	0.867	0.5	9.5841e-115	3
HIPK31	2.84145e-118	0.753665	0.639	0.229	5.30072e-114	3
AGTRAP	5.17847e-118	0.566086	0.381	0.08	9.66044e-114	3
RNF144B2	1.07819e-117	0.780163	0.619	0.212	2.01136e-113	3
FAM45A	5.43571e-117	0.651447	0.393	0.09	1.01403e-112	3
NAIP	1.04302e-116	0.797453	0.649	0.232	1.94576e-112	3
EIF3A	1.67742e-116	0.877065	0.838	0.433	3.12924e-112	3
C3AR1	1.04189e-115	0.500461	0.435	0.102	1.94365e-111	3
RIN2	2.25024e-115	0.505032	0.328	0.061	4.19781e-111	3
CEBPD2	3.75912e-115	0.735502	0.85	0.334	7.01263e-111	3
GPCPD1	1.09253e-114	0.811005	0.646	0.245	2.03811e-110	3
PPM1F	1.09848e-114	0.574813	0.376	0.082	2.04921e-110	3
WSB1	1.72213e-114	0.977728	0.885	0.48	3.21264e-110	3
PTPRE1	3.08818e-113	0.778866	0.834	0.349	5.76101e-109	3
MSN	3.84562e-113	0.900547	0.817	0.422	7.174e-109	3
SASH1	6.17387e-113	0.531485	0.355	0.07	1.15174e-108	3
CAP12	8.85609e-113	0.865397	0.843	0.475	1.6521e-108	3
RGS22	9.65657e-113	1.04632	0.873	0.428	1.80143e-108	3
DOCK51	2.76633e-112	0.681589	0.463	0.129	5.16058e-108	3
RHOA	4.33604e-112	0.842474	0.87	0.556	8.08889e-108	3
RBM47	6.87611e-112	0.716175	0.574	0.19	1.28274e-107	3
ADGRE5	2.56458e-111	0.740556	0.541	0.171	4.78422e-107	3
GNAI21	4.89705e-111	0.853024	0.823	0.469	9.13546e-107	3
PICALM1	1.30033e-110	0.801479	0.693	0.273	2.42576e-106	3
PLAUR1	1.66207e-110	0.796165	0.55	0.173	3.10059e-106	3
NCOA41	1.94025e-110	0.754222	0.727	0.305	3.61954e-106	3
ADAM10	2.09293e-110	0.79591	0.676	0.267	3.90435e-106	3
MT-ND2	2.5048e-110	0.88037	0.991	0.873	4.6727e-106	3
RHOQ	3.24019e-110	0.719545	0.627	0.237	6.04458e-106	3
CTNNA1	3.55396e-110	0.685913	0.516	0.162	6.6299e-106	3
HSP90AA1	7.98539e-109	1.31608	0.958	0.8	1.48968e-104	3
SBF2	8.85274e-109	0.592632	0.448	0.12	1.65148e-104	3
CLEC4E	9.45158e-109	0.638543	0.307	0.057	1.76319e-104	3
UBE2D1	2.04023e-108	0.736517	0.534	0.177	3.80606e-104	3
CTBP2	6.19801e-108	0.609975	0.453	0.127	1.15624e-103	3
PGD	7.88626e-108	0.612204	0.361	0.081	1.47118e-103	3
PID11	6.71584e-107	0.670058	0.468	0.133	1.25284e-102	3
TET3	8.37278e-107	0.628215	0.393	0.095	1.56194e-102	3
ITGAM	1.09037e-106	0.581986	0.415	0.106	2.03409e-102	3
BLVRA	1.25037e-106	0.635864	0.45	0.126	2.33257e-102	3
SLA	1.73481e-106	0.681353	0.756	0.311	3.23629e-102	3
COL4A3BP	1.87014e-106	0.745696	0.615	0.226	3.48874e-102	3
MCTP1	2.22271e-106	0.596823	0.486	0.142	4.14647e-102	3
ATP6V1A	3.36464e-106	0.613918	0.49	0.152	6.27674e-102	3
ARHGAP26	6.6992e-106	0.770875	0.514	0.162	1.24974e-101	3
SLC8A11	7.37122e-106	0.703166	0.657	0.243	1.3751e-101	3
P2RY131	7.99894e-106	0.680975	0.567	0.186	1.4922e-101	3
TPP1	1.88626e-105	0.62938	0.712	0.297	3.51882e-101	3
LMO21	4.98252e-105	0.607763	0.502	0.159	9.2949e-101	3
MYOF	8.97563e-105	0.513876	0.348	0.078	1.6744e-100	3
P2RX7	2.22178e-104	0.652831	0.318	0.063	4.14473e-100	3
FNDC3B	2.37957e-104	0.61236	0.39	0.096	4.43909e-100	3
USP3	3.71235e-104	0.777195	0.621	0.236	6.9254e-100	3
RCBTB2	5.27147e-104	0.547357	0.421	0.109	9.83392e-100	3
CPD	2.662e-103	0.584295	0.325	0.067	4.96597e-99	3
CSGALNACT2	7.34968e-103	0.699347	0.588	0.212	1.37108e-98	3
LPCAT21	2.73712e-102	0.660965	0.51	0.163	5.10611e-98	3
RAB10	2.98861e-102	0.728078	0.684	0.296	5.57525e-98	3
PGK11	3.69468e-102	0.813551	0.76	0.391	6.89243e-98	3
DIAPH2	2.05776e-101	0.631889	0.486	0.146	3.83876e-97	3
RAC11	4.43545e-101	0.791792	0.862	0.456	8.27434e-97	3
PPT12	5.36692e-101	0.663207	0.706	0.29	1.0012e-96	3
DOK3	6.79577e-101	0.43049	0.258	0.041	1.26775e-96	3
ATG32	6.96572e-101	0.732707	0.616	0.247	1.29946e-96	3
CD44	2.42813e-100	0.944844	0.841	0.487	4.52968e-96	3
WDFY3	4.35182e-100	0.533936	0.363	0.085	8.11832e-96	3
PTAFR1	5.69996e-100	0.627784	0.471	0.143	1.06333e-95	3
SCIMP1	5.70648e-100	0.683839	0.613	0.233	1.06454e-95	3
TALDO1	1.8356e-99	0.898614	0.711	0.333	3.42432e-95	3
TGFBI1	3.5562e-99	0.580522	0.655	0.251	6.63409e-95	3
JAML2	3.92042e-99	0.679076	0.811	0.357	7.31354e-95	3
ARRB1	5.6517e-99	0.485667	0.309	0.064	1.05432e-94	3
ITGAL	1.98964e-98	0.616106	0.517	0.161	3.71167e-94	3
ITGAX2	2.83936e-98	0.576591	0.567	0.197	5.29682e-94	3
LIPA	4.76465e-98	0.467645	0.603	0.215	8.88846e-94	3
NBPF19	8.85143e-98	0.581354	0.366	0.087	1.65124e-93	3
YPEL2	1.12886e-97	0.781588	0.456	0.138	2.10589e-93	3
MARCH12	1.6764e-97	0.776529	0.829	0.425	3.12733e-93	3
ARPC52	1.77454e-97	0.794852	0.882	0.584	3.31041e-93	3
RP2	2.5035e-97	0.54077	0.43	0.124	4.67028e-93	3
SLC2A31	9.56239e-97	1.64626	0.633	0.278	1.78386e-92	3
IL6R	1.69221e-96	0.584196	0.505	0.165	3.15682e-92	3
MPP1	2.72898e-96	0.496319	0.355	0.086	5.09092e-92	3
SIRPA	4.17087e-96	0.556743	0.421	0.119	7.78075e-92	3
PCBP1	5.42068e-96	0.787912	0.837	0.49	1.01123e-91	3
NAGK	6.70783e-96	0.770492	0.669	0.286	1.25135e-91	3
SRGN1	9.39477e-96	0.962996	0.934	0.661	1.7526e-91	3
MGAT1	1.05711e-95	0.688791	0.652	0.274	1.97204e-91	3
KIAA09301	1.16574e-95	0.58898	0.496	0.167	2.17469e-91	3
SORL1	1.87031e-95	0.78605	0.666	0.266	3.48907e-91	3
HSPH1	2.05798e-95	1.41553	0.651	0.296	3.83916e-91	3
ENTPD11	2.16806e-95	0.775552	0.631	0.249	4.04451e-91	3
SCLT1	2.24555e-95	0.727428	0.538	0.191	4.18908e-91	3
ATP11A	5.63143e-95	0.597561	0.424	0.123	1.05054e-90	3
LGALS12	1.3332e-94	0.847473	0.813	0.426	2.48708e-90	3
LAPTM5	1.94869e-94	0.751731	0.849	0.51	3.63528e-90	3
CHD1	2.31075e-94	0.785374	0.727	0.346	4.31071e-90	3
DPYSL21	3.07296e-94	0.668898	0.681	0.283	5.73261e-90	3
JAK21	2.19648e-93	0.705172	0.532	0.186	4.09753e-89	3
UTRN	2.64834e-93	0.864724	0.805	0.441	4.94047e-89	3
FOS1	3.34688e-93	1.4564	0.847	0.499	6.24361e-89	3
LACTB1	4.68505e-93	0.616524	0.526	0.186	8.73996e-89	3
ARAP1	1.04521e-92	0.513259	0.396	0.107	1.94985e-88	3
LAMP2	1.17696e-92	0.601636	0.654	0.271	2.19561e-88	3
MARCKS	1.20032e-92	0.882914	0.819	0.442	2.23919e-88	3
SORT1	1.64116e-92	0.417922	0.294	0.061	3.06158e-88	3
MTF1	1.77571e-92	0.480267	0.289	0.058	3.31259e-88	3
IFNGR2	2.53448e-92	0.659502	0.541	0.199	4.72807e-88	3
CLTC	2.93214e-92	0.586477	0.723	0.325	5.46991e-88	3
SULT1A1	6.01898e-92	0.453531	0.274	0.053	1.12284e-87	3
PLXNB2	1.23331e-91	0.519567	0.373	0.1	2.30074e-87	3
STX11	1.26845e-91	0.520496	0.357	0.091	2.36629e-87	3
YWHAB	1.84754e-91	0.728656	0.903	0.612	3.44659e-87	3
CAST	2.71377e-91	0.782634	0.846	0.501	5.06255e-87	3
TAOK1	5.43344e-91	0.663869	0.657	0.275	1.01361e-86	3
GNB2	6.5098e-91	0.68782	0.565	0.219	1.2144e-86	3
PDLIM5	1.03281e-90	0.503619	0.423	0.126	1.92671e-86	3
RTN41	1.33904e-90	0.683417	0.789	0.4	2.49797e-86	3
AZI2	1.15488e-89	0.545566	0.382	0.103	2.15442e-85	3
PTPRC	1.70696e-89	0.720672	0.978	0.811	3.18433e-85	3
MS4A6A1	1.79862e-89	0.621969	0.793	0.333	3.35533e-85	3
CCDC88A1	2.98559e-89	0.508184	0.81	0.368	5.56962e-85	3
PSTPIP21	1.06359e-88	0.486133	0.4	0.112	1.98412e-84	3
METTL7A	1.19838e-88	0.56802	0.514	0.181	2.23557e-84	3
NLRC4	2.11852e-88	0.426441	0.265	0.052	3.95209e-84	3
CD41	2.25071e-88	0.554684	0.648	0.267	4.1987e-84	3
PRKACA	5.30004e-88	0.482671	0.336	0.082	9.88722e-84	3
CMIP1	5.65037e-88	0.668185	0.561	0.212	1.05408e-83	3
NBPF14	1.73082e-87	0.569343	0.36	0.094	3.22884e-83	3
APOL6	5.71942e-87	0.572585	0.55	0.2	1.06696e-82	3
GLRX1	6.21948e-87	0.658209	0.604	0.254	1.16024e-82	3
CAPZA21	7.16782e-87	0.575974	0.703	0.329	1.33716e-82	3
DOK2	1.79416e-86	0.520898	0.465	0.149	3.347e-82	3
BNIP3L	1.88959e-86	0.74035	0.6	0.25	3.52502e-82	3
IRS2	2.50795e-86	0.705937	0.445	0.139	4.67858e-82	3
EDEM3	3.09846e-86	0.596988	0.436	0.137	5.78017e-82	3
PLIN2	1.14334e-85	0.798396	0.484	0.168	2.1329e-81	3
SLC2A6	1.22246e-85	0.514171	0.28	0.059	2.28049e-81	3
LGALS9	1.53549e-85	0.607189	0.498	0.18	2.86446e-81	3
ZDHHC7	1.61128e-85	0.558331	0.378	0.107	3.00585e-81	3
RYBP	2.35836e-85	0.739986	0.495	0.177	4.39953e-81	3
GDI22	4.4619e-85	0.632175	0.787	0.425	8.32367e-81	3
FAM91A1	6.17784e-85	0.574124	0.54	0.202	1.15248e-80	3
BIN2	6.49108e-85	0.605299	0.612	0.248	1.21091e-80	3
SYK1	6.61933e-85	0.592085	0.675	0.298	1.23484e-80	3
MT-ND4L	1.49139e-84	0.855987	0.94	0.616	2.78219e-80	3
PYCARD1	1.91358e-84	0.652277	0.76	0.37	3.56979e-80	3
CAMK1	2.0913e-84	0.471972	0.294	0.067	3.90133e-80	3
HSBP1	3.45814e-84	0.638575	0.603	0.259	6.45116e-80	3
EVI2B	3.82983e-84	0.892165	0.814	0.5	7.14454e-80	3
AGO4	6.1143e-84	0.481717	0.384	0.11	1.14062e-79	3
CMTM61	7.60786e-84	0.690705	0.783	0.405	1.41925e-79	3
AGFG1	9.90099e-84	0.63839	0.555	0.212	1.84703e-79	3
PRKCB	2.18344e-83	0.685699	0.756	0.381	4.07321e-79	3
XAF1	2.20814e-83	0.698814	0.478	0.164	4.11928e-79	3
OAZ11	2.49772e-83	0.640234	0.924	0.764	4.6595e-79	3
CELF1	2.57726e-83	0.728311	0.664	0.297	4.80787e-79	3
ALOX51	3.25598e-83	0.513123	0.519	0.188	6.07403e-79	3
C1orf1622	3.46116e-83	0.608075	0.798	0.397	6.4568e-79	3
TPM3	9.96161e-83	0.713036	0.882	0.596	1.85834e-78	3
SPTLC2	1.52915e-82	0.557775	0.517	0.192	2.85264e-78	3
PLEKHB2	1.66547e-82	0.530991	0.531	0.202	3.10694e-78	3
SCPEP1	2.02746e-82	0.504957	0.466	0.156	3.78222e-78	3
ACSL4	2.57236e-82	0.538927	0.513	0.189	4.79874e-78	3
SMCO41	2.75575e-82	0.535009	0.436	0.145	5.14086e-78	3
AGTPBP1	3.75708e-82	0.559922	0.448	0.148	7.00884e-78	3
DOCK2	4.15133e-82	0.618966	0.715	0.343	7.74432e-78	3
GLTP	6.35924e-82	0.499249	0.394	0.117	1.18632e-77	3
CLMN	7.44244e-82	0.534854	0.252	0.049	1.38839e-77	3
RCOR11	7.8603e-82	0.547041	0.487	0.175	1.46634e-77	3
NFKBIZ	7.89483e-82	0.804193	0.537	0.212	1.47278e-77	3
MAP3K20	1.38475e-81	0.552858	0.376	0.11	2.58325e-77	3
PTPRJ	1.66611e-81	0.585275	0.46	0.156	3.10813e-77	3
GNB41	1.88836e-81	0.468594	0.522	0.191	3.52273e-77	3
LGALS22	3.68751e-81	0.355935	0.66	0.244	6.87905e-77	3
SIDT2	4.59741e-81	0.590542	0.336	0.089	8.57646e-77	3
PTPN121	6.56625e-81	0.600664	0.487	0.178	1.22493e-76	3
WASHC4	6.57358e-81	0.514734	0.613	0.252	1.2263e-76	3
ACTB2	1.04147e-80	0.657074	0.969	0.869	1.94286e-76	3
S100Z	2.20782e-80	0.508328	0.259	0.054	4.11869e-76	3
SNX18	2.72968e-80	0.612057	0.496	0.182	5.09221e-76	3
EVI5	3.64904e-80	0.528327	0.429	0.139	6.80729e-76	3
CCDC69	4.22498e-80	0.550066	0.49	0.17	7.8817e-76	3
SQOR	4.71478e-80	0.54726	0.369	0.107	8.79542e-76	3
ZYX	7.2693e-80	0.507801	0.406	0.128	1.35609e-75	3
KDM7A	9.09632e-80	0.640628	0.522	0.198	1.69692e-75	3
STK10	9.26031e-80	0.545492	0.543	0.207	1.72751e-75	3
SPN1	1.2659e-79	0.694896	0.556	0.222	2.36154e-75	3
TBL1X	2.16597e-79	0.572094	0.366	0.105	4.04061e-75	3
MX2	2.74269e-79	0.690413	0.418	0.136	5.11649e-75	3
H3F3A1	4.02344e-79	0.612983	0.96	0.826	7.50573e-75	3
MT-ND1	7.89613e-79	0.679037	0.991	0.897	1.47302e-74	3
CARD161	1.25688e-78	0.594677	0.681	0.32	2.34471e-74	3
MAPK1	1.33939e-78	0.611501	0.631	0.274	2.49864e-74	3
OSBPL11	1.49115e-78	0.62954	0.493	0.182	2.78175e-74	3
ERBIN	1.94704e-78	0.626973	0.636	0.288	3.63221e-74	3
RAB321	2.17201e-78	0.481677	0.502	0.179	4.05188e-74	3
HIF1A2	2.78748e-78	0.658527	0.697	0.339	5.20005e-74	3
BLVRB	4.36766e-78	0.440939	0.489	0.179	8.14786e-74	3
FGD2	5.93524e-78	0.624121	0.582	0.239	1.10722e-73	3
PRKCD	8.04827e-78	0.492276	0.4	0.126	1.50141e-73	3
NADK	9.50909e-78	0.466808	0.388	0.118	1.77392e-73	3
NIPBL	2.19061e-77	0.618756	0.738	0.37	4.08658e-73	3
CDC42EP3	2.43843e-77	0.631406	0.441	0.147	4.54889e-73	3
PTBP3	2.66124e-77	0.579454	0.793	0.413	4.96455e-73	3
TESC	2.70859e-77	0.380204	0.264	0.057	5.05287e-73	3
SOAT1	2.82497e-77	0.439888	0.432	0.144	5.26999e-73	3
HOOK3	3.48715e-77	0.574101	0.633	0.282	6.50527e-73	3
RALB	5.33497e-77	0.424731	0.376	0.113	9.95238e-73	3
MED13L	6.68122e-77	0.550809	0.67	0.303	1.24638e-72	3
MANBA	1.12575e-76	0.59877	0.487	0.18	2.10009e-72	3
C16orf72	1.43618e-76	0.623796	0.601	0.257	2.6792e-72	3
CD331	2.76448e-76	0.588794	0.463	0.166	5.15713e-72	3
THEMIS21	2.78113e-76	0.495789	0.615	0.264	5.1882e-72	3
RNF13	4.17577e-76	0.575781	0.63	0.281	7.78991e-72	3
TFEC	4.76804e-76	0.515684	0.499	0.183	8.89478e-72	3
RASSF3	7.62757e-76	0.549509	0.489	0.179	1.42292e-71	3
SH2B32	9.47938e-76	0.485925	0.57	0.237	1.76838e-71	3
ARHGAP30	9.62978e-76	0.61862	0.625	0.276	1.79644e-71	3
RIN31	1.45105e-75	0.474865	0.412	0.137	2.70694e-71	3
BCL2A1	1.76975e-75	0.803603	0.487	0.183	3.30146e-71	3
RIOK3	2.06204e-75	0.534182	0.576	0.242	3.84674e-71	3
KYNU	4.31464e-75	0.61687	0.496	0.188	8.04896e-71	3
CRK	6.38221e-75	0.503384	0.399	0.129	1.1906e-70	3
KLF10	6.68379e-75	0.582929	0.451	0.162	1.24686e-70	3
STAT2	7.75474e-75	0.540632	0.505	0.192	1.44665e-70	3
CRTAP	2.04315e-74	0.611579	0.538	0.224	3.8115e-70	3
KLF7	3.04007e-74	0.557677	0.349	0.1	5.67126e-70	3
ALDH22	4.46554e-74	0.602973	0.583	0.247	8.33047e-70	3
DAPK1	4.48592e-74	0.412039	0.382	0.119	8.36848e-70	3
SPEN	4.94847e-74	0.557168	0.573	0.241	9.23138e-70	3
MAPK14	6.26111e-74	0.486265	0.451	0.159	1.16801e-69	3
ABHD2	6.76295e-74	0.498512	0.451	0.159	1.26163e-69	3
SLC36A4	8.82017e-74	0.497247	0.36	0.105	1.6454e-69	3
SPG11	9.11917e-74	0.56332	0.516	0.2	1.70118e-69	3
TMEM127	1.02955e-73	0.494366	0.343	0.099	1.92062e-69	3
ADAP2	1.13117e-73	0.405833	0.444	0.151	2.1102e-69	3
IL1B1	1.14564e-73	1.14156	0.363	0.111	2.1372e-69	3
MYD881	1.27837e-73	0.404998	0.448	0.158	2.38479e-69	3
MTSS1	1.51315e-73	0.749163	0.351	0.103	2.82278e-69	3
MAPKAPK3	1.86417e-73	0.401834	0.321	0.088	3.47761e-69	3
NOTCH2NL	2.36709e-73	0.468779	0.396	0.126	4.4158e-69	3
MIDN	2.67917e-73	0.614834	0.48	0.179	4.99799e-69	3
CCPG1	3.87944e-73	0.563807	0.525	0.208	7.23709e-69	3
RBMS1	3.96493e-73	0.534826	0.595	0.256	7.39658e-69	3
PHIP	5.74145e-73	0.607208	0.687	0.333	1.07107e-68	3
SLC31A1	6.91741e-73	0.419032	0.262	0.06	1.29044e-68	3
CAPN2	2.42731e-72	0.514976	0.459	0.166	4.52816e-68	3
ZFP36L1	3.2646e-72	0.868471	0.853	0.55	6.09011e-68	3
WDFY2	4.22084e-72	0.550738	0.465	0.17	7.87398e-68	3
GRB2	1.01672e-71	0.565253	0.828	0.5	1.89669e-67	3
EIF4EBP2	1.17398e-71	0.500946	0.487	0.187	2.19006e-67	3
LCP2	1.73396e-71	0.524228	0.601	0.253	3.23469e-67	3
SPG21	1.93859e-71	0.492317	0.444	0.163	3.61643e-67	3
CEBPA	1.96056e-71	0.393819	0.273	0.066	3.65742e-67	3
EP300	2.39867e-71	0.495935	0.604	0.265	4.47472e-67	3
AGO1	3.60368e-71	0.534282	0.37	0.116	6.72267e-67	3
HELZ	4.14201e-71	0.481937	0.61	0.266	7.72692e-67	3
GRK2	4.61769e-71	0.48924	0.535	0.214	8.6143e-67	3
UPP1	6.04881e-71	0.445127	0.321	0.089	1.1284e-66	3
GSTO1	6.53287e-71	0.577264	0.663	0.325	1.21871e-66	3
CELF2	2.71479e-70	0.659283	0.835	0.496	5.06443e-66	3
NUDT31	3.14149e-70	0.576926	0.571	0.247	5.86045e-66	3
C15orf39	3.27173e-70	0.430246	0.298	0.081	6.1034e-66	3
MTHFD21	3.72943e-70	0.458544	0.403	0.139	6.95726e-66	3
STAT11	6.08871e-70	0.574673	0.594	0.263	1.13585e-65	3
ARPC21	6.24131e-70	0.618983	0.916	0.709	1.16432e-65	3
MAP2K3	6.89351e-70	0.464264	0.369	0.118	1.28598e-65	3
CLIP4	8.61044e-70	0.354867	0.261	0.059	1.60628e-65	3
ACTN11	9.67769e-70	0.523208	0.366	0.116	1.80537e-65	3
LIMS12	1.96473e-69	0.547217	0.595	0.264	3.6652e-65	3
CTBS	2.17389e-69	0.624697	0.474	0.184	4.0554e-65	3
SPOPL1	2.3936e-69	0.578762	0.469	0.181	4.46526e-65	3
SLC15A3	2.55627e-69	0.446807	0.39	0.129	4.76872e-65	3
LTBR	2.6436e-69	0.444053	0.324	0.095	4.93164e-65	3
RNF141	4.22906e-69	0.52707	0.381	0.123	7.88931e-65	3
NR4A12	4.37686e-69	0.863195	0.547	0.245	8.16503e-65	3
ARID1A	4.7407e-69	0.477807	0.589	0.262	8.84378e-65	3
DENND3	5.6694e-69	0.552229	0.399	0.136	1.05763e-64	3
MFSD11	5.77555e-69	0.492352	0.582	0.254	1.07743e-64	3
PRELID12	6.30413e-69	0.634596	0.729	0.415	1.17604e-64	3
NCKAP1L	7.30146e-69	0.480932	0.741	0.381	1.36209e-64	3
ACTR3	9.18474e-69	0.646651	0.84	0.552	1.71341e-64	3
SETX	9.22997e-69	0.54154	0.762	0.394	1.72185e-64	3
NPC22	1.29448e-68	0.420497	0.852	0.474	2.41485e-64	3
CAPNS1	1.31002e-68	0.455363	0.471	0.183	2.44384e-64	3
SH3BGRL31	1.68627e-68	0.693562	0.886	0.667	3.14573e-64	3
SLC31A21	2.00243e-68	0.463237	0.385	0.129	3.73553e-64	3
RILPL2	2.53898e-68	0.569896	0.553	0.242	4.73648e-64	3
KMT2C	2.63084e-68	0.54116	0.708	0.359	4.90783e-64	3
GLIPR2	2.63555e-68	0.476661	0.391	0.132	4.91661e-64	3
KLHL8	3.02501e-68	0.444362	0.331	0.098	5.64315e-64	3
DOCK8	4.15805e-68	0.567622	0.768	0.424	7.75684e-64	3
NLRP1	4.17302e-68	0.515952	0.397	0.133	7.78477e-64	3
DDX60L	4.85628e-68	0.444218	0.322	0.09	9.0594e-64	3
SKAP2	5.72795e-68	0.561949	0.733	0.39	1.06855e-63	3
OAS1	5.79459e-68	0.514949	0.312	0.089	1.08098e-63	3
EVI2A	1.23365e-67	0.605104	0.616	0.293	2.30138e-63	3
NLRP31	1.67492e-67	0.456801	0.333	0.101	3.12457e-63	3
CD1D1	2.03517e-67	0.504941	0.412	0.145	3.79661e-63	3
CHP1	2.11332e-67	0.394528	0.405	0.145	3.9424e-63	3
HSPA1B	2.63929e-67	0.835986	0.859	0.593	4.92359e-63	3
GBP2	3.33709e-67	0.598766	0.451	0.165	6.22535e-63	3
NFE2L21	3.56464e-67	0.526381	0.676	0.328	6.64983e-63	3
PRKAR1A1	4.71915e-67	0.553397	0.693	0.352	8.80358e-63	3
SLFN11	4.86374e-67	0.483677	0.43	0.156	9.07332e-63	3
APC	5.25868e-67	0.481856	0.466	0.177	9.81007e-63	3
ABI3	5.79136e-67	0.380685	0.354	0.111	1.08038e-62	3
WDR26	5.95591e-67	0.428623	0.522	0.213	1.11108e-62	3
OAZ2	6.33493e-67	0.51789	0.433	0.162	1.18178e-62	3
ATP6V0B2	7.52565e-67	0.524225	0.708	0.343	1.40391e-62	3
RTN11	9.97528e-67	0.427155	0.318	0.094	1.86089e-62	3
FOSL21	1.1075e-66	0.47143	0.421	0.149	2.06604e-62	3
CD862	1.14352e-66	0.441188	0.525	0.215	2.13324e-62	3
IER51	1.31152e-66	0.827422	0.765	0.44	2.44664e-62	3
BAZ2B	1.68068e-66	0.553124	0.589	0.264	3.13531e-62	3
OXR1	1.77318e-66	0.506064	0.484	0.192	3.30787e-62	3
BCL61	2.52797e-66	0.531249	0.331	0.099	4.71594e-62	3
CREG1	3.00851e-66	0.310009	0.513	0.201	5.61238e-62	3
ROCK1	3.86323e-66	0.576454	0.795	0.451	7.20686e-62	3
DCAF71	4.31603e-66	0.454842	0.526	0.218	8.05156e-62	3
LPGAT1	5.37561e-66	0.49584	0.588	0.263	1.00282e-61	3
ZFYVE16	6.57483e-66	0.461938	0.564	0.24	1.22653e-61	3
PLCB2	6.76635e-66	0.474915	0.361	0.119	1.26226e-61	3
FLI1	7.03393e-66	0.499137	0.546	0.235	1.31218e-61	3
GBP1	8.47052e-66	0.722841	0.406	0.144	1.58018e-61	3
CALM2	1.0217e-65	0.596452	0.894	0.667	1.90599e-61	3
PKM1	1.49161e-65	0.567475	0.636	0.307	2.7826e-61	3
LGALS8	2.15638e-65	0.45298	0.466	0.179	4.02273e-61	3
RHOG	2.3421e-65	0.495521	0.586	0.267	4.3692e-61	3
FKBP5	2.68964e-65	0.588284	0.567	0.25	5.01752e-61	3
IPMK	2.86562e-65	0.476911	0.318	0.093	5.34582e-61	3
AP2S11	2.893e-65	0.525416	0.585	0.269	5.3969e-61	3
BNIP2	3.90273e-65	0.49782	0.657	0.325	7.28055e-61	3
ZNF385A1	4.12851e-65	0.409276	0.297	0.086	7.70174e-61	3
DCAF12	4.41638e-65	0.317806	0.3	0.083	8.23875e-61	3
SH3BGRL1	4.64773e-65	0.511958	0.822	0.517	8.67033e-61	3
NUDT16	5.71573e-65	0.436434	0.349	0.113	1.06627e-60	3
ZDHHC20	6.38334e-65	0.493505	0.412	0.149	1.19081e-60	3
VPS352	1.03702e-64	0.454311	0.699	0.355	1.93455e-60	3
TES	1.68519e-64	0.514677	0.523	0.225	3.14371e-60	3
CYFIP1	1.97383e-64	0.374033	0.402	0.142	3.68218e-60	3
TRIP12	2.40551e-64	0.457913	0.649	0.312	4.48747e-60	3
BID2	2.53887e-64	0.509595	0.555	0.247	4.73626e-60	3
GIMAP4	3.33708e-64	0.345316	0.577	0.233	6.22533e-60	3
WAC	3.60354e-64	0.543469	0.688	0.356	6.7224e-60	3
SIGLEC7	3.98309e-64	0.36742	0.253	0.063	7.43046e-60	3
DSE1	4.74506e-64	0.646216	0.538	0.237	8.85191e-60	3
GRN1	4.7822e-64	0.519685	0.709	0.339	8.92119e-60	3
BAZ1A	5.8179e-64	0.580033	0.666	0.332	1.08533e-59	3
PLEKHO2	5.99331e-64	0.359925	0.304	0.087	1.11805e-59	3
SP1	8.0676e-64	0.433688	0.409	0.146	1.50501e-59	3
AKAP10	9.23748e-64	0.468148	0.379	0.129	1.72325e-59	3
JDP2	9.50101e-64	0.456409	0.31	0.092	1.77241e-59	3
SLC6A6	1.10751e-63	0.459408	0.382	0.131	2.06606e-59	3
ARPC1B2	1.82368e-63	0.524934	0.874	0.585	3.40208e-59	3
SERPINB11	3.1567e-63	0.682018	0.67	0.349	5.88882e-59	3
PELI1	4.00405e-63	0.495543	0.387	0.134	7.46955e-59	3
XRN2	4.19467e-63	0.536861	0.666	0.342	7.82516e-59	3
TNFRSF1A	4.86424e-63	0.37309	0.426	0.158	9.07424e-59	3
SLC20A11	7.78337e-63	0.415057	0.546	0.23	1.45199e-58	3
EIF4E3	1.12425e-62	0.369236	0.255	0.062	2.09729e-58	3
SLC25A37	1.18132e-62	0.794916	0.471	0.194	2.20375e-58	3
UQCRC1	1.18554e-62	0.430085	0.342	0.112	2.21163e-58	3
MKRN1	1.45228e-62	0.44001	0.496	0.204	2.70923e-58	3
AMPD2	1.49786e-62	0.366704	0.264	0.069	2.79425e-58	3
PHF20L1	1.5001e-62	0.608358	0.567	0.254	2.79844e-58	3
CPSF2	1.54788e-62	0.437481	0.412	0.151	2.88758e-58	3
BICD2	1.9796e-62	0.431003	0.456	0.178	3.69294e-58	3
TLR1	2.21054e-62	0.445102	0.468	0.183	4.12375e-58	3
GLIPR11	2.36174e-62	0.570897	0.826	0.484	4.40583e-58	3
SNX301	2.70992e-62	0.484526	0.394	0.143	5.05535e-58	3
PTTG1IP1	2.98519e-62	0.482087	0.552	0.241	5.56887e-58	3
ANO6	3.82552e-62	0.444426	0.372	0.128	7.13651e-58	3
SESTD1	5.38171e-62	0.471714	0.348	0.113	1.00396e-57	3
KLF3	6.47985e-62	0.465935	0.499	0.207	1.20882e-57	3
PIAS1	7.76331e-62	0.507941	0.592	0.279	1.44825e-57	3
HSD17B11	9.66784e-62	0.454729	0.559	0.251	1.80353e-57	3
DDX3X	1.23194e-61	0.543189	0.807	0.47	2.29819e-57	3
MBD2	2.15035e-61	0.592015	0.589	0.287	4.01148e-57	3
DNAJA1	2.36639e-61	0.664698	0.711	0.395	4.41451e-57	3
PRKAR2A	2.46068e-61	0.431294	0.427	0.161	4.5904e-57	3
RPN1	2.7659e-61	0.455364	0.438	0.173	5.15979e-57	3
PPFIA1	6.87278e-61	0.389574	0.36	0.121	1.28212e-56	3
MAP3K21	7.91415e-61	0.480869	0.732	0.375	1.47638e-56	3
CCDC88B	8.75461e-61	0.479495	0.352	0.118	1.63317e-56	3
DENND5A	9.27178e-61	0.367769	0.301	0.091	1.72965e-56	3
PSMA41	1.23716e-60	0.510262	0.669	0.356	2.30791e-56	3
TRIM38	1.2872e-60	0.589832	0.75	0.409	2.40128e-56	3
LAP32	1.32416e-60	0.508287	0.516	0.225	2.47021e-56	3
OSBPL81	1.66911e-60	0.549571	0.736	0.397	3.11372e-56	3
HSPA1A1	1.68406e-60	0.772145	0.93	0.711	3.14161e-56	3
YBX12	2.64702e-60	0.563563	0.88	0.678	4.93802e-56	3
GLUD1	2.69301e-60	0.36543	0.463	0.186	5.02382e-56	3
TIAM1	2.69982e-60	0.358129	0.289	0.083	5.03651e-56	3
CREB51	2.86361e-60	0.597686	0.312	0.097	5.34206e-56	3
OS9	3.89851e-60	0.406012	0.523	0.231	7.27267e-56	3
TMEM1231	4.77196e-60	0.446966	0.747	0.403	8.90209e-56	3
SCARB2	5.29631e-60	0.466885	0.489	0.199	9.88028e-56	3
MFSD14B	1.33085e-59	0.36509	0.37	0.131	2.48269e-55	3
MOB1A1	1.60538e-59	0.473608	0.82	0.504	2.99483e-55	3
HM13	1.71498e-59	0.448647	0.489	0.206	3.1993e-55	3
SFPQ	1.93788e-59	0.556388	0.754	0.437	3.61511e-55	3
PTK2B	2.38886e-59	0.383872	0.402	0.146	4.45643e-55	3
DTX3L	3.01194e-59	0.445339	0.391	0.141	5.61877e-55	3
UBE2D3	3.93132e-59	0.525982	0.825	0.502	7.33388e-55	3
GRINA	4.3885e-59	0.356719	0.27	0.075	8.18675e-55	3
ZBTB7A	4.58462e-59	0.543682	0.534	0.241	8.5526e-55	3
MTMR6	5.31888e-59	0.433014	0.396	0.145	9.92237e-55	3
SP3	8.99326e-59	0.457683	0.586	0.275	1.67769e-54	3
PAK2	9.1554e-59	0.539247	0.825	0.505	1.70794e-54	3
MYH9	1.01529e-58	0.420879	0.712	0.374	1.89403e-54	3
GAPVD1	1.28248e-58	0.409214	0.427	0.163	2.39246e-54	3
PAK11	2.33124e-58	0.371745	0.477	0.195	4.34892e-54	3
SEPT9	2.52215e-58	0.465327	0.621	0.31	4.70506e-54	3
TRPS1	2.57834e-58	0.504936	0.418	0.161	4.8099e-54	3
TPI11	3.29005e-58	0.491353	0.685	0.358	6.13759e-54	3
ETS21	4.02359e-58	0.347203	0.571	0.237	7.50601e-54	3
ARPC41	4.0242e-58	0.408048	0.607	0.297	7.50714e-54	3
RAP1B	5.35441e-58	0.560363	0.781	0.48	9.98865e-54	3
LPP	8.65683e-58	0.503874	0.586	0.279	1.61493e-53	3
GNAI3	1.03535e-57	0.572344	0.609	0.301	1.93145e-53	3
ARL8B	1.71e-57	0.459291	0.508	0.224	3.19e-53	3
NPTN	2.1963e-57	0.358014	0.393	0.145	4.0972e-53	3
TMEM176B	2.82136e-57	0.315936	0.3	0.088	5.26324e-53	3
ADCY7	2.90576e-57	0.405282	0.484	0.206	5.4207e-53	3
MCMBP	3.39602e-57	0.418604	0.378	0.14	6.33527e-53	3
RHOT1	3.75059e-57	0.429118	0.337	0.113	6.99673e-53	3
CTSA	4.00499e-57	0.395417	0.367	0.128	7.47131e-53	3
SSFA2	4.71933e-57	0.420131	0.412	0.161	8.80391e-53	3
SERINC5	6.50867e-57	0.451773	0.372	0.133	1.21419e-52	3
RB1CC1	6.96256e-57	0.526101	0.544	0.251	1.29887e-52	3
GIMAP1	7.17256e-57	0.263847	0.46	0.17	1.33804e-52	3
CACUL11	1.04268e-56	0.483608	0.534	0.239	1.94512e-52	3
USP32	1.29873e-56	0.357428	0.306	0.096	2.42277e-52	3
MCL11	1.47782e-56	0.543488	0.831	0.507	2.75687e-52	3
TMEM33	1.80636e-56	0.427344	0.435	0.174	3.36976e-52	3
RAP2B	1.83856e-56	0.418535	0.577	0.266	3.42984e-52	3
SCAF11	2.07679e-56	0.505278	0.882	0.586	3.87425e-52	3
EMP3	2.63344e-56	0.578979	0.735	0.438	4.91269e-52	3
RASSF41	3.18876e-56	0.365499	0.477	0.197	5.94864e-52	3
LAMP1	3.54909e-56	0.417759	0.544	0.244	6.62082e-52	3
ZMIZ11	4.54219e-56	0.384546	0.381	0.142	8.47346e-52	3
ZNF217	5.21942e-56	0.484776	0.691	0.371	9.73683e-52	3
ITPK1	5.79322e-56	0.332776	0.27	0.078	1.08073e-51	3
C4orf48	7.16484e-56	0.413182	0.436	0.178	1.3366e-51	3
FNIP21	7.73607e-56	0.483466	0.39	0.148	1.44316e-51	3
PTPN18	7.84284e-56	0.430967	0.441	0.182	1.46308e-51	3
KLF11	8.22504e-56	0.329242	0.285	0.085	1.53438e-51	3
LILRB4	9.41896e-56	0.343332	0.31	0.098	1.75711e-51	3
CANX1	1.05193e-55	0.410591	0.747	0.417	1.96238e-51	3
ME2	1.11711e-55	0.438983	0.52	0.237	2.08398e-51	3
CLEC4A1	1.21738e-55	0.401943	0.405	0.155	2.27103e-51	3
VAMP3	1.26886e-55	0.350094	0.363	0.132	2.36705e-51	3
SERINC1	1.81361e-55	0.3582	0.612	0.301	3.38328e-51	3
BRWD3	1.95668e-55	0.380416	0.327	0.107	3.65019e-51	3
HACD41	2.01793e-55	0.481234	0.487	0.216	3.76445e-51	3
YIPF4	2.06993e-55	0.485023	0.613	0.303	3.86146e-51	3
CBL	2.0947e-55	0.496985	0.547	0.256	3.90766e-51	3
NBR1	2.58212e-55	0.417831	0.402	0.152	4.81695e-51	3
SLC30A1	2.87101e-55	0.327952	0.3	0.095	5.35587e-51	3
RAB7A1	2.87149e-55	0.380368	0.616	0.307	5.35676e-51	3
IFNAR2	3.08334e-55	0.357343	0.442	0.18	5.75196e-51	3
GABARAP	6.86688e-55	0.427306	0.529	0.243	1.28102e-50	3
PLSCR12	8.69969e-55	0.412096	0.567	0.259	1.62293e-50	3
TMOD3	9.7536e-55	0.415392	0.6	0.296	1.81953e-50	3
YTHDF3	1.10403e-54	0.382742	0.412	0.162	2.05958e-50	3
ACER3	1.15095e-54	0.47786	0.37	0.138	2.1471e-50	3
FMNL11	1.32605e-54	0.543752	0.573	0.277	2.47376e-50	3
SNAPC3	1.54521e-54	0.408317	0.315	0.103	2.8826e-50	3
MYO9B	1.73824e-54	0.397565	0.495	0.216	3.24268e-50	3
DIAPH1	2.17003e-54	0.399702	0.535	0.242	4.04819e-50	3
AP2A1	2.63209e-54	0.415068	0.268	0.08	4.91017e-50	3
TMEM1541	2.68501e-54	0.536604	0.534	0.243	5.00889e-50	3
IER32	3.5356e-54	0.441914	0.495	0.214	6.59566e-50	3
SNAP231	3.54939e-54	0.386649	0.582	0.282	6.62139e-50	3
ARHGEF2	3.71855e-54	0.377839	0.415	0.165	6.93696e-50	3
ADAR	4.10269e-54	0.525764	0.63	0.316	7.65356e-50	3
PRPF40A	4.52944e-54	0.455933	0.709	0.391	8.44966e-50	3
IMPDH1	5.19824e-54	0.337534	0.256	0.073	9.69731e-50	3
HDLBP1	5.86619e-54	0.417044	0.463	0.201	1.09434e-49	3
MOSPD2	6.67918e-54	0.433436	0.27	0.08	1.246e-49	3
ZNF516	7.32369e-54	0.412149	0.271	0.082	1.36623e-49	3
PAG1	1.32297e-53	0.581464	0.534	0.247	2.46801e-49	3
GNB11	1.59137e-53	0.376164	0.705	0.383	2.9687e-49	3
CALHM62	2.03179e-53	0.469989	0.558	0.267	3.7903e-49	3
KIDINS220	2.12984e-53	0.457033	0.502	0.229	3.97321e-49	3
APAF11	2.2522e-53	0.430265	0.474	0.204	4.20148e-49	3
FOXO3	2.48304e-53	0.452258	0.387	0.146	4.63212e-49	3
TLN1	2.59372e-53	0.485505	0.793	0.49	4.83859e-49	3
ATP6AP2	3.31662e-53	0.464887	0.685	0.365	6.18716e-49	3
AC009093.21	3.97222e-53	0.410745	0.25	0.071	7.41019e-49	3
SPECC11	4.06e-53	0.484256	0.429	0.179	7.57393e-49	3
ADPGK	4.25923e-53	0.457353	0.532	0.246	7.9456e-49	3
ATF3	4.44003e-53	0.611701	0.282	0.09	8.28287e-49	3
CPEB4	8.32509e-53	0.472598	0.414	0.164	1.55305e-48	3
AHR2	9.86936e-53	0.489622	0.55	0.256	1.84113e-48	3
ATP1B3	1.07194e-52	0.483568	0.496	0.227	1.99971e-48	3
NUP50	2.07584e-52	0.496469	0.46	0.197	3.87248e-48	3
CAT2	2.32206e-52	0.406702	0.642	0.332	4.33181e-48	3
MT-CO11	2.3342e-52	0.544189	0.99	0.938	4.35445e-48	3
SMAP21	2.54063e-52	0.48895	0.789	0.477	4.73954e-48	3
RAB27A	2.68366e-52	0.343121	0.37	0.131	5.00637e-48	3
USP4	2.96562e-52	0.38548	0.315	0.107	5.53236e-48	3
DDX211	3.19392e-52	0.496023	0.739	0.439	5.95826e-48	3
AFTPH	3.55878e-52	0.386991	0.519	0.236	6.6389e-48	3
IFITM3	3.78781e-52	0.639063	0.369	0.142	7.06616e-48	3
PSEN1	4.75049e-52	0.402251	0.355	0.131	8.86204e-48	3
PEA151	5.82288e-52	0.476338	0.472	0.213	1.08626e-47	3
MIS18BP11	6.69099e-52	0.451007	0.786	0.454	1.2482e-47	3
FAM49B1	7.26169e-52	0.486739	0.808	0.501	1.35467e-47	3
USP8	7.51632e-52	0.491514	0.616	0.32	1.40217e-47	3
ATF6	7.68141e-52	0.38583	0.447	0.189	1.43297e-47	3
PARP9	8.00626e-52	0.441268	0.328	0.115	1.49357e-47	3
CTSZ1	8.64181e-52	0.412641	0.816	0.483	1.61213e-47	3
IQGAP2	9.51337e-52	0.428636	0.624	0.312	1.77472e-47	3
EIF3L2	9.73375e-52	0.482827	0.759	0.473	1.81583e-47	3
TMEM167A1	1.0383e-51	0.417232	0.55	0.268	1.93695e-47	3
WDFY1	1.0724e-51	0.336731	0.345	0.122	2.00056e-47	3
SGTB	1.26939e-51	0.308457	0.252	0.071	2.36805e-47	3
CD300A	1.4634e-51	0.33663	0.438	0.182	2.72997e-47	3
CEP1701	1.47099e-51	0.434603	0.586	0.283	2.74413e-47	3
ENO11	1.58578e-51	0.429064	0.739	0.435	2.95827e-47	3
APOBR1	1.64478e-51	0.336216	0.288	0.092	3.06834e-47	3
AKAP13	2.20242e-51	0.478076	0.855	0.538	4.10861e-47	3
TACC1	2.4538e-51	0.32756	0.64	0.324	4.57755e-47	3
CEP350	3.17099e-51	0.392253	0.652	0.344	5.91548e-47	3
CRYBG31	4.89411e-51	0.346854	0.375	0.145	9.12997e-47	3
GIT2	6.37679e-51	0.373514	0.498	0.223	1.18959e-46	3
PLEK	6.43539e-51	0.432735	0.729	0.397	1.20052e-46	3
PTEN	6.95162e-51	0.481588	0.648	0.354	1.29682e-46	3
ATP6V0A1	7.01845e-51	0.373248	0.352	0.129	1.30929e-46	3
CDC421	8.37285e-51	0.506095	0.84	0.598	1.56195e-46	3
WNK1	1.02017e-50	0.379778	0.661	0.351	1.90312e-46	3
QSER1	1.11878e-50	0.289457	0.309	0.104	2.08708e-46	3
CR1	1.20493e-50	0.351813	0.277	0.084	2.2478e-46	3
LRRC58	1.26532e-50	0.360031	0.409	0.165	2.36045e-46	3
IFITM2	1.50766e-50	1.00046	0.658	0.397	2.81254e-46	3
NARS	1.642e-50	0.389193	0.528	0.25	3.06315e-46	3
IL10RA	1.7896e-50	0.403837	0.75	0.416	3.33849e-46	3
EIF4E2	1.93077e-50	0.40372	0.462	0.204	3.60186e-46	3
CLIP1	1.93478e-50	0.399226	0.478	0.214	3.60933e-46	3
YWHAG	2.0731e-50	0.343201	0.451	0.195	3.86737e-46	3
AZIN1	2.23555e-50	0.410132	0.454	0.199	4.17042e-46	3
FBP11	2.35869e-50	0.38181	0.292	0.099	4.40015e-46	3
STK38	2.74684e-50	0.389368	0.39	0.152	5.12422e-46	3
USP25	2.76374e-50	0.329506	0.37	0.14	5.15575e-46	3
CTNNB11	2.87522e-50	0.361794	0.585	0.295	5.36373e-46	3
M6PR	3.18263e-50	0.398133	0.655	0.354	5.93719e-46	3
SEC14L11	4.40263e-50	0.520345	0.538	0.265	8.21311e-46	3
WASF2	5.86244e-50	0.449605	0.714	0.415	1.09364e-45	3
ZFHX3	7.83148e-50	0.429591	0.435	0.186	1.46096e-45	3
ATP6V1C1	9.02338e-50	0.281476	0.363	0.137	1.68331e-45	3
TGOLN2	9.02517e-50	0.405516	0.814	0.492	1.68365e-45	3
SHKBP1	9.51243e-50	0.327211	0.31	0.107	1.77454e-45	3
PACSIN2	9.9155e-50	0.351682	0.36	0.137	1.84974e-45	3
CUX11	1.01021e-49	0.415367	0.508	0.235	1.88455e-45	3
IQSEC1	1.21865e-49	0.342714	0.373	0.141	2.27338e-45	3
PDCD6IP	1.36823e-49	0.364434	0.508	0.234	2.55243e-45	3
EWSR11	1.59085e-49	0.320157	0.574	0.282	2.96772e-45	3
SULF21	2.24259e-49	0.360842	0.409	0.168	4.18354e-45	3
CD521	2.39931e-49	0.629407	0.847	0.584	4.47591e-45	3
KPNB1	2.5317e-49	0.407073	0.657	0.349	4.72288e-45	3
COPA	3.20198e-49	0.39724	0.531	0.256	5.9733e-45	3
ZFP362	4.23021e-49	0.548955	0.739	0.449	7.89145e-45	3
AP2M1	6.13727e-49	0.386431	0.531	0.256	1.14491e-44	3
CD46	7.74123e-49	0.414456	0.697	0.392	1.44413e-44	3
MYO5A	9.29359e-49	0.32998	0.445	0.19	1.73372e-44	3
UBA3	9.3924e-49	0.375228	0.348	0.132	1.75215e-44	3
SYNCRIP	1.01487e-48	0.42038	0.639	0.346	1.89324e-44	3
IRF1	1.20366e-48	0.572483	0.654	0.359	2.24543e-44	3
CSK	1.25985e-48	0.345047	0.507	0.234	2.35024e-44	3
FLII	1.33859e-48	0.332458	0.343	0.128	2.49714e-44	3
TTYH3	1.35239e-48	0.274118	0.286	0.094	2.52288e-44	3
PGAM11	1.37726e-48	0.40707	0.514	0.248	2.56927e-44	3
ATG7	1.70209e-48	0.356304	0.312	0.109	3.17524e-44	3
USP15	2.26618e-48	0.505191	0.793	0.489	4.22757e-44	3
WBP1L	2.78684e-48	0.26853	0.289	0.096	5.19885e-44	3
WIPF1	3.08496e-48	0.37592	0.756	0.446	5.75499e-44	3
VCL1	3.33244e-48	0.379058	0.351	0.132	6.21667e-44	3
ABR	3.52104e-48	0.351664	0.327	0.118	6.56849e-44	3
RALBP1	3.60438e-48	0.397186	0.559	0.28	6.72397e-44	3
CLTA	4.5573e-48	0.393092	0.651	0.355	8.50165e-44	3
FOXN3	4.87859e-48	0.383057	0.591	0.303	9.10101e-44	3
SSR11	4.95051e-48	0.312695	0.676	0.363	9.23518e-44	3
VAMP5	4.98759e-48	0.390672	0.387	0.158	9.30435e-44	3
KCTD20	5.06506e-48	0.348541	0.393	0.162	9.44888e-44	3
MARK3	5.59289e-48	0.326542	0.466	0.206	1.04335e-43	3
CAB39	7.58373e-48	0.332737	0.532	0.246	1.41474e-43	3
POLE4	7.62832e-48	0.359477	0.43	0.186	1.42306e-43	3
CREBBP	8.20713e-48	0.307605	0.45	0.195	1.53104e-43	3
CFLAR1	9.03362e-48	0.401537	0.838	0.502	1.68522e-43	3
KIAA0232	9.76225e-48	0.36118	0.366	0.143	1.82115e-43	3
HNRNPH2	9.81765e-48	0.410753	0.447	0.199	1.83148e-43	3
NAGA	1.09341e-47	0.342478	0.357	0.14	2.03975e-43	3
ELOB	1.09882e-47	0.475382	0.742	0.455	2.04985e-43	3
CAPZB	1.10929e-47	0.41611	0.703	0.409	2.06938e-43	3
SASH3	1.18361e-47	0.327822	0.337	0.124	2.20803e-43	3
MAP3K11	1.40803e-47	0.341176	0.3	0.104	2.62669e-43	3
EFTUD2	1.58489e-47	0.309741	0.289	0.098	2.95661e-43	3
IL13RA12	1.6191e-47	0.372197	0.511	0.237	3.02042e-43	3
CTNND11	1.80879e-47	0.353232	0.438	0.187	3.37429e-43	3
RBPJ1	1.88975e-47	0.397461	0.672	0.357	3.52533e-43	3
GBP4	2.39282e-47	0.476679	0.414	0.176	4.4638e-43	3
PKN1	2.41006e-47	0.389378	0.324	0.118	4.49597e-43	3
METTL9	2.72074e-47	0.5433	0.54	0.279	5.07555e-43	3
GAA	3.04366e-47	0.324677	0.295	0.103	5.67794e-43	3
WASHC2A	4.59347e-47	0.301487	0.289	0.097	8.56912e-43	3
NUP58	4.92264e-47	0.368603	0.355	0.138	9.18318e-43	3
FAM13A	4.9444e-47	0.306276	0.304	0.105	9.22377e-43	3
YY1	5.42999e-47	0.417735	0.715	0.416	1.01296e-42	3
PLEKHO11	5.71828e-47	0.394153	0.708	0.397	1.06674e-42	3
AGPAT3	6.35968e-47	0.347697	0.331	0.124	1.1864e-42	3
ATP5F1E	6.45698e-47	0.455381	0.942	0.827	1.20455e-42	3
SLC11A2	6.4706e-47	0.280064	0.277	0.09	1.20709e-42	3
HDGF	7.70624e-47	0.350881	0.403	0.169	1.4376e-42	3
EIF4G1	8.02404e-47	0.29043	0.351	0.135	1.49689e-42	3
WASHC2C	1.04232e-46	0.343178	0.33	0.121	1.94444e-42	3
DUSP3	1.4424e-46	0.322615	0.276	0.092	2.6908e-42	3
CGAS	1.71125e-46	0.38466	0.384	0.155	3.19233e-42	3
TMPO	1.79421e-46	0.429292	0.597	0.315	3.34709e-42	3
CCNY	1.88891e-46	0.365168	0.426	0.186	3.52377e-42	3
[truncated: 4,391 more rows]
