# Supplementary material for: Exploring shared molecular signatures and regulatory mechanisms in nonalcoholic steatohepatitis and inflammatory bowel disease using integrative bioinformatics analysis
Source: Sci Rep. 2024 May 27;14:12085. doi: 10.1038/s41598-024-62310-w (PMC11130338; doi:10.1038/s41598-024-62310-w)
Supplement: Supplementary file 3 — Supplementary Table S2. [file 41598_2024_62310_MOESM3_ESM.xlsx]

## Sheet: IBD_SingleR_annotation
Supplementary Table S2. The annotation result of each cell cluster of IBD
Cell Type	cluster 0	cluster 1	cluster 2	cluster 3	cluster 4	cluster 5	cluster 6	cluster 7	cluster 8	cluster 9	cluster 10
B-cells	0	1	0	0	4	0	0	125	51	1	0
B_cell	0	1	0	0	0	0	0	0	0	3	0
CD4+ T-cells	0	0	0	0	51	0	0	0	0	0	0
CD8+ T-cells	0	3	76	0	120	1	0	1	0	9	0
CMP	0	0	0	0	1	0	0	0	0	0	0
DC	0	0	0	0	0	0	0	1	0	0	4
Embryonic_stem_cells	0	1	0	0	0	0	0	0	0	0	0
Epithelial cells	0	14	0	1	0	2	0	0	0	0	0
Epithelial_cells	287	165	0	194	0	139	127	0	1	0	0
Erythrocytes	0	4	0	0	0	0	0	0	0	0	0
Fibroblasts	0	0	0	0	0	0	0	0	0	0	2
Hepatocytes	0	4	0	0	0	4	0	0	0	0	0
HSC	0	0	0	0	3	0	0	0	0	0	0
iPS_cells	0	1	0	0	0	0	0	0	0	0	0
Keratinocytes	0	2	0	0	0	0	0	0	0	0	0
Macrophages	0	0	0	0	0	0	0	0	0	0	6
Monocyte	0	0	0	0	0	0	0	0	0	0	2
Monocytes	0	1	0	0	0	0	0	0	0	0	21
NK cells	0	0	63	0	4	0	0	0	0	13	0
NK_cell	0	0	55	0	4	0	0	0	0	13	0
Pre-B_cell_CD34-	0	0	0	0	0	0	0	0	0	0	2
Pro-B_cell_CD34+	0	1	0	0	0	0	0	0	0	0	0
T_cells	0	0	2	0	0	0	0	0	0	1	0

## Sheet: NASH_SingleR_annotation
Supplementary Table S2. The annotation result of each cell cluster of NASH
Cell Type	cluster 0	cluster 1	cluster 2	cluster 3	cluster 4	cluster 5	cluster 6	cluster 7	cluster 8	cluster 9	cluster 10	cluster 11
Adipocytes	0		13	0	0	0	0	0	0	0	1	0
Astrocytes	0	0	1	0	0	0	0	0	0	0	0	0
B-cells	1167	11	31	0	1	0	0	147	1	3	5	80
B_cell	34	1	5	0	0	0	0	13	0	0	0	0
CD4+ T-cells	0	0	0	0	154	1	0	1	0	3	12	0
CD8+ T-cells	0	0	3	0	430	595	0	2	3	6	10	0
DC	0	23	25	0	1	0	2	1	6	37	0	1
Endothelial_cells	0	0	3	0	0	0	0	0	0	0	0	0
Erythrocytes	0	0	1	0	0	0	0	0	0	0	0	0
Fibroblasts	0	0	8	0	0	0	0	0	0	0	1	0
GMP	0	0	0	0	0	0	0	0	0	4	0	0
HSC	1	3	26	0	4	0	0	18	0	4	21	0
HSC_-G-CSF	0	0	3	0	0	0	0	0	0	0	0	0
HSC_CD34+	0	0	1	0	0	0	0	1	1	0	0	0
Macrophage	0	0	3	0	0	0	1	0	6	0	0	0
Macrophages	0	9	47	2	0	0	209	2	187	2	0	0
Monocyte	0	190	69	153	0	0	167	4	30	30	1	1
Monocytes	3	505	410	504	14	0	22	165	73	49	1	1
Neuroepithelial_cell	0	0	1	0	0	0	0	0	0	0	0	0
Neutrophils	0	0	0	8	0	0	0	0	0	0	0	0
NK cells	0	1	0	0	16	27	0	0	0	0	59	0
NK_cell	0	0	0	0	7	2	0	0	0	0	30	0
Pre-B_cell_CD34-	0	0	24	0	2	1	0	5	0	1	1	0
Smooth muscle	0	0	1	0	0	0	0	0	0	0	0	0
Smooth_muscle_cells	0	0	1	0	0	0	0	0	0	0	0	0
T_cells	0	1	0	0	13	3	0	0	1	1	13	0
